# Supplementary material for: BCL7A is silenced by hypermethylation to promote acute myeloid leukemia
Source: Biomark Res. 2023 Mar 20;11:32. doi: 10.1186/s40364-023-00472-x (PMC10026484; doi:10.1186/s40364-023-00472-x)
Supplement: Supplementary file 2 — Additional file 2: Supplementary Table 2. Differential expression analysis results. [file 40364_2023_472_MOESM2_ESM.xlsx]

## Sheet: differential_expression_analysi
		Supplementary Table 2
		ens_id	baseMean	log2FoldChange	lfcSE	pvalue	padj		Supplementary Table 2. Differential expression analysis results. Genes are ordered from the lowest adjusted p values (padj) to the highest.
		ENSG00000112972	3066.52	-3.76958	0.164049	6.53465e-86	9.11845e-82
		ENSG00000110987	13920.8	-2.78413	0.141008	4.01922e-57	2.80421e-53
		ENSG00000212907	3527.67	-4.25156	0.239794	1.10913e-54	5.15892e-51
		ENSG00000189060	1684.52	3.17388	0.171298	8.36025e-54	2.91647e-50
		ENSG00000072274	8457.58	-2.49661	0.141985	1.90522e-43	5.3171e-40
		ENSG00000134824	3867.66	-2.56901	0.151346	1.87058e-41	4.35034e-38
		ENSG00000185507	1861.44	3.8662	0.265502	4.4648e-37	8.74647e-34
		ENSG00000113161	1807.66	-2.71323	0.173066	5.01446e-37	8.74647e-34
		ENSG00000130813	1196.06	3.41896	0.230922	9.52699e-37	1.47711e-33
		ENSG00000120694	4450.98	-2.34306	0.147093	7.28946e-35	1.01717e-31
		ENSG00000132182	6865.37	-2.22402	0.142829	3.07714e-32	3.9035e-29
		ENSG00000274422	1209.93	3.62407	0.270371	2.18506e-31	2.54086e-28
		ENSG00000104549	884.88	-2.77741	0.195975	2.42196e-31	2.59969e-28
		ENSG00000198918	15096.5	2.12556	0.138971	3.7972e-30	3.78472e-27
		ENSG00000186480	3080.76	-2.70822	0.196275	1.52752e-29	1.421e-26
		ENSG00000130487	626.231	3.30804	0.252053	2.14788e-29	1.87322e-26
		ENSG00000147065	20869.3	-2.15889	0.144899	3.94395e-29	3.23728e-26
		ENSG00000198467	505.271	3.13878	0.238131	4.41755e-29	3.42458e-26
		ENSG00000169710	13363	-2.09335	0.13954	9.07712e-29	6.66643e-26
		ENSG00000175197	1080.4	2.53458	0.18376	1.86763e-28	1.30305e-25
		ENSG00000263503	298.857	4.10512	0.332109	3.15945e-28	2.09938e-25
		ENSG00000164236	463.076	-3.0032	0.231992	9.97955e-28	6.32975e-25
		ENSG00000229117	42989.7	2.17062	0.150742	1.52506e-27	9.25246e-25
		ENSG00000114480	2222.86	-2.22813	0.15683	1.90373e-27	1.10686e-24
		ENSG00000143545	827.661	2.61426	0.199244	1.39736e-26	7.79951e-24
		ENSG00000135899	2367.62	2.9854	0.236192	1.47881e-26	7.93668e-24
		ENSG00000138061	1142.4	-2.64162	0.207555	2.21202e-25	1.1432e-22
		ENSG00000199753	329.675	3.42256	0.287005	3.24334e-25	1.61634e-22
		ENSG00000239264	601.448	-2.85986	0.235541	2.26147e-24	1.08816e-21
		ENSG00000185164	797.594	-2.67678	0.217084	3.13944e-24	1.46026e-21
		ENSG00000161847	7103.51	-2.342	0.181626	4.53846e-24	2.04289e-21
		ENSG00000100918	449.684	3.39372	0.292379	4.93884e-24	2.15364e-21
		ENSG00000174501	556.282	2.86034	0.238878	8.18961e-24	3.46297e-21
		ENSG00000180229	196.541	-3.86863	0.345155	1.64919e-23	6.76848e-21
		ENSG00000088305	1595.54	-2.14475	0.164852	7.20874e-23	2.87402e-20
		ENSG00000149485	1326.4	-2.49295	0.204506	8.1435e-23	3.15651e-20
		ENSG00000113282	1711	-2.11712	0.162213	9.39878e-23	3.54461e-20
		ENSG00000125351	4069.28	2.03583	0.154312	1.95554e-22	7.18096e-20
		ENSG00000134597	1425.75	2.21595	0.176196	3.82454e-22	1.3684e-19
		ENSG00000099194	9824.72	-1.95467	0.147685	8.97195e-22	3.12987e-19
		ENSG00000198786	18094.1	-2.76194	0.244087	2.43216e-21	8.09031e-19
		ENSG00000179295	3698.34	-2.03357	0.158597	2.43509e-21	8.09031e-19
		ENSG00000131389	1239.73	-2.33702	0.19552	3.8271e-21	1.24194e-18
		ENSG00000185386	446.257	2.90489	0.262182	4.35412e-21	1.38085e-18
		ENSG00000257704	1135.94	2.43455	0.208759	7.14184e-21	2.21461e-18
		ENSG00000237550	11489.3	1.88491	0.143318	7.78036e-21	2.36016e-18
		ENSG00000146858	234.968	-3.50345	0.331879	9.79734e-21	2.90877e-18
		ENSG00000028277	602.73	2.74226	0.248319	1.93801e-20	5.63395e-18
		ENSG00000110172	1337.62	-2.07668	0.169774	4.78318e-20	1.36213e-17
		ENSG00000253729	7612.53	-1.92848	0.15258	7.22822e-20	2.01725e-17
		ENSG00000124766	2231.12	1.97522	0.158683	8.92205e-20	2.44114e-17
		ENSG00000138433	1781.93	2.03105	0.165827	1.0276e-19	2.71785e-17
		ENSG00000100393	1422.92	-2.15731	0.181486	1.03229e-19	2.71785e-17
		ENSG00000169871	8647.9	1.84526	0.143492	1.20478e-19	3.11325e-17
		ENSG00000265206	3111.94	2.23156	0.191916	1.62728e-19	4.11732e-17
		ENSG00000175061	35692.2	1.93316	0.154821	1.67943e-19	4.11732e-17
		ENSG00000139168	2534.34	1.99237	0.16211	1.68186e-19	4.11732e-17
		ENSG00000150768	1774.03	-1.98358	0.16124	1.86174e-19	4.47909e-17
		ENSG00000164211	289.278	-3.06417	0.297168	3.61982e-19	8.56118e-17
		ENSG00000174437	7637.95	-1.84502	0.145627	3.80661e-19	8.85291e-17
		ENSG00000087074	1030.19	2.15556	0.184556	3.95148e-19	9.03917e-17
		ENSG00000052802	537.525	-2.48814	0.22704	4.05201e-19	9.11965e-17
		ENSG00000186063	407.814	-2.54626	0.235717	6.04066e-19	1.33796e-16
		ENSG00000011426	1874.66	-1.93856	0.158738	7.96298e-19	1.73618e-16
		ENSG00000184897	4590.63	1.94147	0.159918	1.1571e-18	2.48403e-16
		ENSG00000254772	401.309	2.81687	0.272376	1.25615e-18	2.65582e-16
		ENSG00000067064	902.314	-2.15915	0.188043	1.27695e-18	2.6595e-16
		ENSG00000034510	14912.5	2.01923	0.170681	1.6827e-18	3.4148e-16
		ENSG00000120137	958.945	-2.16872	0.190033	1.68856e-18	3.4148e-16
		ENSG00000172809	12849.3	1.81689	0.145307	1.9151e-18	3.81761e-16
		ENSG00000269893	2220.72	2.24468	0.200421	1.99228e-18	3.91553e-16
		ENSG00000215301	5535.29	-1.83669	0.148689	2.96792e-18	5.75199e-16
		ENSG00000071859	1177.07	2.42751	0.225991	3.24084e-18	6.19489e-16
		ENSG00000138829	490.571	-2.36421	0.222015	1.21856e-17	2.2978e-15
		ENSG00000274383	809.24	2.82779	0.283556	1.27578e-17	2.34517e-15
		ENSG00000177600	22442.8	1.72147	0.137038	1.27729e-17	2.34517e-15
		ENSG00000105373	30904.2	1.81328	0.148842	1.31007e-17	2.37412e-15
		ENSG00000137818	46806.6	1.76703	0.143649	1.87746e-17	3.35873e-15
		ENSG00000116791	473.431	-2.36971	0.22471	2.14239e-17	3.78417e-15
		ENSG00000137055	881.848	-2.2096	0.202929	2.19902e-17	3.83564e-15
		ENSG00000108107	18854.6	1.70675	0.137068	3.33409e-17	5.74369e-15
		ENSG00000197756	48485.6	1.70338	0.138408	7.9099e-17	1.34603e-14
		ENSG00000239763	289.545	2.94449	0.308941	1.05753e-16	1.77793e-14
		ENSG00000285976	125.079	-3.86971	0.427011	1.08764e-16	1.79738e-14
		ENSG00000115306	2283.81	-2.04377	0.184996	1.09486e-16	1.79738e-14
		ENSG00000103226	312.891	-2.8258	0.296553	2.04458e-16	3.31744e-14
		ENSG00000196411	1115.43	2.01104	0.182844	2.47029e-16	3.92339e-14
		ENSG00000185262	2370.58	2.17028	0.205325	2.47426e-16	3.92339e-14
		ENSG00000115020	1193.94	-1.93994	0.173505	3.00522e-16	4.71179e-14
		ENSG00000198431	3647.81	-1.88909	0.166851	3.4589e-16	5.36283e-14
		ENSG00000141367	3790.52	-1.73819	0.146417	3.67719e-16	5.63863e-14
		ENSG00000066279	1104.71	-1.96283	0.177342	3.77046e-16	5.7188e-14
		ENSG00000215788	713.244	2.35911	0.234525	4.34716e-16	6.5226e-14
		ENSG00000133112	79340.6	1.66206	0.136698	4.59402e-16	6.81968e-14
		ENSG00000048828	2044.72	-1.82147	0.158724	5.44368e-16	7.99591e-14
		ENSG00000213694	486.49	-2.44208	0.247801	5.8987e-16	8.574e-14
		ENSG00000163597	4780.86	1.73708	0.147739	6.85935e-16	9.86757e-14
		ENSG00000082516	1110.84	-1.97344	0.181438	9.03319e-16	1.28622e-13
		ENSG00000068650	1613.88	-1.89997	0.171651	1.12198e-15	1.58142e-13
		ENSG00000100429	1346.06	1.95987	0.180303	1.17426e-15	1.63856e-13
		ENSG00000109107	304.992	-2.52961	0.264671	1.45865e-15	2.01487e-13
		ENSG00000120800	1187.82	-1.91135	0.17406	1.47281e-15	2.01487e-13
		ENSG00000100448	2618.99	1.82651	0.162341	1.63105e-15	2.20968e-13
		ENSG00000188243	1069.04	1.96938	0.18363	2.19992e-15	2.9517e-13
		ENSG00000142676	28206.4	1.63347	0.136347	2.23979e-15	2.97658e-13
		ENSG00000114315	629.831	2.20369	0.219058	2.78921e-15	3.67175e-13
		ENSG00000081154	2485.86	-1.794	0.160702	4.76723e-15	6.217e-13
		ENSG00000169429	203.672	-2.84659	0.317536	5.14505e-15	6.64759e-13
		ENSG00000145386	2301.71	-1.78957	0.160359	5.28832e-15	6.77002e-13
		ENSG00000151835	1295.34	-2.18174	0.218723	5.87965e-15	7.4586e-13
		ENSG00000233016	3602.29	2.0324	0.196658	6.6695e-15	8.38434e-13
		ENSG00000100097	9153.73	1.68612	0.147318	9.94896e-15	1.23953e-12
		ENSG00000170909	518.008	2.24038	0.230677	1.18744e-14	1.46633e-12
		ENSG00000128059	1408.81	-1.80801	0.165656	1.31184e-14	1.60574e-12
		ENSG00000015479	231.244	-2.94875	0.338361	1.32348e-14	1.6059e-12
		ENSG00000104356	441.163	-2.25736	0.235457	1.91134e-14	2.29921e-12
		ENSG00000121691	1860.62	-1.93545	0.186597	2.41015e-14	2.87446e-12
		ENSG00000153207	1648.5	-1.76821	0.161916	2.64563e-14	3.12857e-12
		ENSG00000163682	38337	1.5898	0.136153	2.72709e-14	3.1978e-12
		ENSG00000104936	364.696	2.66439	0.300895	2.76662e-14	3.21711e-12
		ENSG00000112306	24888.9	1.58689	0.136688	4.00247e-14	4.58456e-12
		ENSG00000107651	1400.33	-1.81032	0.169448	4.00828e-14	4.58456e-12
		ENSG00000136108	1868.44	-1.79903	0.168588	5.2005e-14	5.89982e-12
		ENSG00000077984	3410.88	1.747	0.160847	5.26116e-14	5.9205e-12
		ENSG00000203668	873.299	-2.11147	0.218057	6.79332e-14	7.58352e-12
		ENSG00000213741	7705.66	1.62095	0.143376	7.82081e-14	8.66123e-12
		ENSG00000134333	19375.9	-1.57607	0.136883	8.00773e-14	8.79841e-12
		ENSG00000145592	28736.8	1.67161	0.152168	1.23937e-13	1.3511e-11
		ENSG00000074695	1992.82	-1.75188	0.164607	1.38473e-13	1.49787e-11
		ENSG00000213928	199.763	2.8256	0.33701	1.44502e-13	1.55107e-11
		ENSG00000161970	8888.38	1.58992	0.140513	1.46885e-13	1.5528e-11
		ENSG00000149273	77761.6	1.56966	0.137524	1.4689e-13	1.5528e-11
		ENSG00000205746	81.6951	-4.31893	0.557187	1.49327e-13	1.5667e-11
		ENSG00000108771	181.333	2.89472	0.348087	1.521e-13	1.58389e-11
		ENSG00000105472	29319.4	1.59355	0.142382	2.38362e-13	2.46378e-11
		ENSG00000177954	11521.8	1.60568	0.14423	2.41331e-13	2.47613e-11
		ENSG00000095066	618.684	2.48105	0.285527	2.539e-13	2.58607e-11
		ENSG00000164610	1017.5	2.02876	0.211152	2.93822e-13	2.96505e-11
		ENSG00000102144	12451.4	-1.60029	0.143995	2.95358e-13	2.96505e-11
		ENSG00000220205	655.141	2.33114	0.261778	3.13305e-13	3.12276e-11
		ENSG00000008988	22173.3	1.5912	0.14285	3.19212e-13	3.15907e-11
		ENSG00000102098	579.181	-2.15178	0.232354	3.53518e-13	3.47394e-11
		ENSG00000104856	438.663	2.16142	0.234135	3.65672e-13	3.56825e-11
		ENSG00000132535	369.866	2.25055	0.249972	4.29212e-13	4.15918e-11
		ENSG00000069956	1421.65	-1.77178	0.171787	4.66727e-13	4.49152e-11
		ENSG00000255836	157.804	3.04377	0.380576	4.72944e-13	4.52018e-11
		ENSG00000265972	4996.46	1.68058	0.158387	5.95902e-13	5.65661e-11
		ENSG00000160208	1703.97	-1.70518	0.16224	6.01212e-13	5.66845e-11
		ENSG00000169439	351.497	-2.24373	0.251241	6.63217e-13	6.21109e-11
		ENSG00000130303	5314.59	2.26934	0.255773	6.8105e-13	6.33558e-11
		ENSG00000119812	892.23	-1.81316	0.180331	7.98219e-13	7.37639e-11
		ENSG00000263001	2615.51	-1.79179	0.177001	8.18334e-13	7.51253e-11
		ENSG00000100644	725.565	-1.87098	0.190346	9.42182e-13	8.59295e-11
		ENSG00000086300	863.641	-2.04026	0.218632	9.77143e-13	8.85393e-11
		ENSG00000177410	5163.33	1.89755	0.194881	9.847e-13	8.86484e-11
		ENSG00000133657	2245.47	-1.69694	0.162684	1.00413e-12	8.97706e-11
		ENSG00000102218	483.68	-2.03875	0.218537	1.01003e-12	8.97706e-11
		ENSG00000198176	4135.23	-1.61323	0.149816	1.07126e-12	9.46099e-11
		ENSG00000151503	2857.77	-1.66376	0.158147	1.22857e-12	1.07821e-10
		ENSG00000117394	1201.2	-1.75163	0.17242	1.34536e-12	1.17332e-10
		ENSG00000090971	482.65	2.09826	0.23043	1.42737e-12	1.23123e-10
		ENSG00000137154	98321	1.5079	0.134436	1.42941e-12	1.23123e-10
		ENSG00000037749	155.38	-2.80088	0.351774	1.48269e-12	1.26929e-10
		ENSG00000170571	852.825	-1.82552	0.18497	1.5609e-12	1.3281e-10
		ENSG00000082014	330.517	2.2334	0.25461	1.6165e-12	1.36707e-10
		ENSG00000143889	872.588	-1.81884	0.184102	1.65026e-12	1.38721e-10
		ENSG00000275719	247.198	2.50876	0.303887	1.87197e-12	1.56416e-10
		ENSG00000130766	705.03	1.9853	0.212661	1.95635e-12	1.62494e-10
		ENSG00000241343	7511.09	1.53881	0.140332	2.10962e-12	1.74187e-10
		ENSG00000169660	703.294	1.87785	0.195141	2.2377e-12	1.83081e-10
		ENSG00000228775	133.886	3.87263	0.525053	2.24357e-12	1.83081e-10
		ENSG00000178878	242.933	2.52034	0.307573	2.33743e-12	1.89631e-10
		ENSG00000233927	43307.2	1.53419	0.139941	2.35473e-12	1.8993e-10
		ENSG00000178685	1424.93	2.38663	0.284571	2.54184e-12	2.03844e-10
		ENSG00000196083	393.938	-2.11233	0.236493	2.79061e-12	2.22515e-10
		ENSG00000108813	301.587	2.35097	0.279146	2.90821e-12	2.30575e-10
		ENSG00000186652	25857.7	1.57528	0.147179	3.04672e-12	2.40192e-10
		ENSG00000200170	104.191	3.87853	0.530883	3.20617e-12	2.51342e-10
		ENSG00000164933	109.272	-3.29889	0.440573	3.36343e-12	2.62197e-10
		ENSG00000102384	228.44	-2.7585	0.351922	3.3832e-12	2.62273e-10
		ENSG00000100968	137.747	3.16274	0.41921	3.48725e-12	2.68846e-10
		ENSG00000068079	206.113	3.70562	0.505649	3.66654e-12	2.81115e-10
		ENSG00000162191	5956.97	1.60153	0.152701	4.58971e-12	3.49971e-10
		ENSG00000163516	2491.31	1.62231	0.156274	4.91082e-12	3.72422e-10
		ENSG00000168282	1148.29	-1.72962	0.174191	5.45176e-12	4.1121e-10
		ENSG00000232573	412.678	2.11326	0.240626	5.60062e-12	4.20167e-10
		ENSG00000112984	689.333	-2.2082	0.258272	6.07568e-12	4.53369e-10
		ENSG00000105640	25703.6	1.49042	0.136187	6.65014e-12	4.93596e-10
		ENSG00000157212	818.478	-1.79342	0.186433	7.91643e-12	5.84475e-10
		ENSG00000131023	426.641	-2.02083	0.226292	8.28004e-12	6.08104e-10
		ENSG00000247626	589.782	-1.91505	0.207689	8.44733e-12	6.17142e-10
		ENSG00000070367	736.768	-1.81532	0.190486	8.51961e-12	6.1918e-10
		ENSG00000136147	437.797	2.09956	0.240829	8.81105e-12	6.37043e-10
		ENSG00000132953	1122.73	-1.73429	0.176962	8.92982e-12	6.42303e-10
		ENSG00000084234	9176.86	-1.53644	0.144496	9.02226e-12	6.44688e-10
		ENSG00000169679	2055.67	-1.74704	0.179165	9.05539e-12	6.44688e-10
		ENSG00000135763	677.981	-1.89446	0.204491	9.15627e-12	6.48561e-10
		ENSG00000122026	30328.5	1.58034	0.15181	9.60978e-12	6.77246e-10
		ENSG00000239559	112.326	3.26017	0.449337	1.17017e-11	8.20532e-10
		ENSG00000173812	10303.7	1.50584	0.140623	1.25092e-11	8.72766e-10
		ENSG00000114268	322.94	-2.1511	0.252503	1.26463e-11	8.7794e-10
		ENSG00000105887	4463.78	-1.53242	0.145608	1.53477e-11	1.06021e-09
		ENSG00000136518	1427.64	-1.66508	0.167601	1.56036e-11	1.07258e-09
		ENSG00000169100	14045.3	1.49948	0.140518	1.66484e-11	1.13878e-09
		ENSG00000169100	14045.3	1.49948	0.140518	1.66484e-11	1.13878e-09
		ENSG00000104219	821.078	-1.75377	0.183216	1.78081e-11	1.21216e-09
		ENSG00000138642	417.199	2.87843	0.38932	1.79114e-11	1.21328e-09
		ENSG00000138083	323.083	2.21379	0.267024	1.9267e-11	1.2988e-09
		ENSG00000254505	379.585	2.169	0.25962	2.23929e-11	1.50155e-09
		ENSG00000148110	1061.55	-1.6952	0.174191	2.24898e-11	1.50155e-09
		ENSG00000164713	545.828	1.90014	0.210237	2.32925e-11	1.54773e-09
		ENSG00000257698	1226.56	1.7685	0.187079	2.38486e-11	1.57717e-09
		ENSG00000167258	1967.36	-1.66399	0.169862	2.85634e-11	1.88007e-09
		ENSG00000167526	54701.5	1.49949	0.142604	3.1155e-11	2.04102e-09
		ENSG00000134954	1259.16	-1.74574	0.184507	3.23446e-11	2.10905e-09
		ENSG00000213923	1556.48	1.64536	0.167498	3.48209e-11	2.25996e-09
		ENSG00000095002	2084.74	-1.58737	0.157982	3.78564e-11	2.4456e-09
		ENSG00000060749	708.642	-1.78263	0.191942	3.95355e-11	2.5423e-09
		ENSG00000196415	6120.16	-1.73349	0.183322	3.98472e-11	2.55059e-09
		ENSG00000228253	2849.86	-1.94492	0.221642	4.1965e-11	2.67388e-09
		ENSG00000173992	934.017	1.70779	0.180019	5.18633e-11	3.28954e-09
		ENSG00000140575	3072.6	-1.53895	0.151247	5.54592e-11	3.50171e-09
		ENSG00000172638	415.196	2.02554	0.239136	6.17873e-11	3.88369e-09
		ENSG00000001630	163.463	-2.5336	0.338432	6.25442e-11	3.91364e-09
		ENSG00000213015	473.516	1.91635	0.21903	6.67832e-11	4.16023e-09
		ENSG00000134516	2342.77	-1.54573	0.153554	7.52857e-11	4.66905e-09
		ENSG00000121579	3288.77	-1.52216	0.14977	8.00284e-11	4.94122e-09
		ENSG00000138078	985.425	-1.68002	0.177303	8.36027e-11	5.13917e-09
		ENSG00000179119	532.735	-1.87346	0.212578	8.72316e-11	5.33873e-09
		ENSG00000131844	1186.64	-1.65221	0.173248	1.01013e-10	6.15516e-09
		ENSG00000228696	172.13	2.52971	0.343365	1.0979e-10	6.65096e-09
		ENSG00000101191	1767.78	-1.56586	0.158517	1.10103e-10	6.65096e-09
		ENSG00000156875	80.4336	-3.39622	0.504903	1.12121e-10	6.74372e-09
		ENSG00000141699	1531.78	1.66434	0.176108	1.18188e-10	7.05856e-09
		ENSG00000171823	233.348	-2.24725	0.287433	1.18486e-10	7.05856e-09
		ENSG00000134308	6216.81	-1.46639	0.141734	1.18874e-10	7.05856e-09
		ENSG00000004468	905.763	-2.28865	0.296392	1.27422e-10	7.53412e-09
		ENSG00000121310	146.298	2.77797	0.394114	1.32756e-10	7.78892e-09
		ENSG00000213339	3484.1	1.60986	0.166991	1.32848e-10	7.78892e-09
		ENSG00000169299	1993.39	-1.72394	0.187562	1.38252e-10	8.07183e-09
		ENSG00000224114	1481.41	1.64204	0.172906	1.39645e-10	8.11918e-09
		ENSG00000151414	435.256	-1.91015	0.222354	1.41806e-10	8.21064e-09
		ENSG00000124198	984.663	-1.70248	0.183908	1.44874e-10	8.30562e-09
		ENSG00000155100	363.145	-1.97538	0.235041	1.44921e-10	8.30562e-09
		ENSG00000123685	305.052	2.22726	0.285107	1.45232e-10	8.30562e-09
		ENSG00000278540	2583.63	-1.56695	0.160102	1.54587e-10	8.80453e-09
		ENSG00000198018	353.145	-1.97977	0.237409	1.81926e-10	1.03195e-08
		ENSG00000038358	1874.09	-1.54402	0.15679	1.83212e-10	1.03504e-08
		ENSG00000170802	447.823	-1.92142	0.226466	1.93691e-10	1.08982e-08
		ENSG00000170421	171.524	2.50504	0.344507	1.95758e-10	1.09703e-08
		ENSG00000149503	2094.98	-1.62363	0.171274	2.00833e-10	1.12097e-08
		ENSG00000137970	841.655	1.90947	0.224948	2.19441e-10	1.21995e-08
		ENSG00000264895	72.1612	4.05666	0.636147	2.37078e-10	1.31277e-08
		ENSG00000145425	35675.6	1.41898	0.136508	2.66619e-10	1.47052e-08
		ENSG00000145604	1089.71	-1.8127	0.207627	2.69099e-10	1.47835e-08
		ENSG00000231513	60.2254	-5.46947	0.916467	2.76981e-10	1.51568e-08
		ENSG00000175193	1132.5	1.6842	0.183839	2.79668e-10	1.52441e-08
		ENSG00000089327	854.712	1.68886	0.184853	2.88491e-10	1.56102e-08
		ENSG00000257883	478.341	-1.90945	0.226704	2.88623e-10	1.56102e-08
		ENSG00000178502	68.5891	-3.80553	0.595289	2.91439e-10	1.57017e-08
		ENSG00000211829	1530.91	1.57728	0.164697	2.93992e-10	1.57783e-08
		ENSG00000260260	445.134	1.99287	0.243748	3.12273e-10	1.66953e-08
		ENSG00000162244	31704.8	1.4156	0.136632	3.248e-10	1.72987e-08
		ENSG00000114446	894.917	-1.66279	0.180812	3.35045e-10	1.77765e-08
		ENSG00000082153	5268.57	-1.44862	0.142622	3.46539e-10	1.83167e-08
		ENSG00000252206	71.0218	5.00719	0.827317	3.54064e-10	1.86438e-08
		ENSG00000117528	590.943	-1.76736	0.20084	3.69228e-10	1.93692e-08
		ENSG00000198836	1601.35	-1.56153	0.163116	3.8901e-10	2.03305e-08
		ENSG00000138071	8520.52	-1.44699	0.143085	4.21436e-10	2.1943e-08
		ENSG00000139687	790.972	-1.74599	0.197558	4.23106e-10	2.1948e-08
		ENSG00000065328	726.788	-1.71149	0.191209	4.35117e-10	2.24875e-08
		ENSG00000171100	524.932	-1.79341	0.206796	4.37448e-10	2.25245e-08
		ENSG00000174106	674.371	-1.7213	0.193444	4.67433e-10	2.398e-08
		ENSG00000018510	1874.55	-1.51783	0.156451	5.10371e-10	2.60869e-08
		ENSG00000129757	144.538	2.85685	0.427832	5.12563e-10	2.61033e-08
		ENSG00000065526	1774.09	-1.5773	0.167282	5.189e-10	2.63299e-08
		ENSG00000105321	4471.8	1.48328	0.150397	5.26298e-10	2.66085e-08
		ENSG00000205763	536.794	1.92741	0.23444	5.36187e-10	2.70106e-08
		ENSG00000172878	518.486	1.88243	0.225591	5.47015e-10	2.7457e-08
		ENSG00000242588	106.634	-2.92207	0.443064	5.9296e-10	2.96565e-08
		ENSG00000111678	847.212	1.74954	0.200449	6.23644e-10	3.10797e-08
		ENSG00000182158	1044.31	-1.79959	0.210485	6.60239e-10	3.27864e-08
		ENSG00000198826	1957.59	-1.76268	0.203996	7.40087e-10	3.66212e-08
		ENSG00000267281	190.008	2.63285	0.38774	7.87622e-10	3.88356e-08
		ENSG00000259439	390.713	2.01936	0.256499	8.23437e-10	4.04586e-08
		ENSG00000131236	3142.32	-1.54147	0.163128	8.69978e-10	4.25954e-08
		ENSG00000161813	1704.26	-1.53284	0.161615	8.83489e-10	4.31056e-08
		ENSG00000133703	1978.14	-1.56748	0.168019	8.88191e-10	4.31841e-08
		ENSG00000179222	540.143	-1.88289	0.229343	9.34224e-10	4.52644e-08
		ENSG00000269834	215.363	2.61786	0.387329	9.67946e-10	4.67361e-08
		ENSG00000145725	947.492	-1.61664	0.177681	9.80968e-10	4.72015e-08
		ENSG00000105372	13540.2	1.3983	0.137738	9.86603e-10	4.73095e-08
		ENSG00000142937	33641.1	1.42066	0.141877	1.02035e-09	4.87603e-08
		ENSG00000153989	1936.38	-1.52018	0.16	1.03147e-09	4.91234e-08
		ENSG00000258301	301.24	2.44123	0.349959	1.0368e-09	4.92094e-08
		ENSG00000186871	424.935	-1.86516	0.226817	1.08864e-09	5.14945e-08
		ENSG00000182208	845.399	1.66764	0.188058	1.11807e-09	5.27081e-08
		ENSG00000196199	3702.12	1.445	0.146832	1.17069e-09	5.50026e-08
		ENSG00000155561	3327.52	-1.47323	0.152025	1.18616e-09	5.55424e-08
		ENSG00000204305	819.689	1.98743	0.252867	1.20737e-09	5.63465e-08
		ENSG00000066422	376.813	-1.89653	0.233995	1.21388e-09	5.64617e-08
		ENSG00000118496	393.378	-1.88691	0.232152	1.23623e-09	5.73103e-08
		ENSG00000160948	1010.78	1.72275	0.199318	1.24119e-09	5.73496e-08
		ENSG00000105519	136.651	2.79084	0.428418	1.30283e-09	5.99988e-08
		ENSG00000285730	203.05	2.31505	0.325153	1.34469e-09	6.17232e-08
		ENSG00000227671	340.513	-2.09461	0.2775	1.47017e-09	6.72615e-08
		ENSG00000175305	198.137	-2.23039	0.307449	1.48598e-09	6.77626e-08
		ENSG00000180773	934.783	-1.6508	0.186873	1.61536e-09	7.34225e-08
		ENSG00000158552	926.154	1.67735	0.192134	1.64708e-09	7.44124e-08
		ENSG00000007392	1666.33	1.65976	0.18872	1.6478e-09	7.44124e-08
		ENSG00000183458	126.829	-2.54242	0.378458	1.68728e-09	7.59495e-08
		ENSG00000174028	67.4186	-3.41957	0.561664	1.77809e-09	7.97795e-08
		ENSG00000139496	1550.37	-1.55834	0.169925	1.84901e-09	8.26957e-08
		ENSG00000176171	2011.18	-1.48975	0.157271	1.935e-09	8.62651e-08
		ENSG00000163993	889.612	1.93065	0.244756	1.96321e-09	8.72443e-08
		ENSG00000135637	700.702	1.73461	0.204728	2.04182e-09	9.03183e-08
		ENSG00000151650	443.187	2.09872	0.281472	2.04533e-09	9.03183e-08
		ENSG00000165832	427.017	-1.81754	0.222044	2.20648e-09	9.71268e-08
		ENSG00000105835	972.541	-1.63641	0.185929	2.23921e-09	9.82576e-08
		ENSG00000112249	768.026	-1.72914	0.204321	2.27475e-09	9.95041e-08
		ENSG00000166275	560.688	1.8703	0.233289	2.30178e-09	1.00372e-07
		ENSG00000088881	312.451	2.66324	0.41026	2.3907e-09	1.03925e-07
		ENSG00000148700	994.527	-1.62868	0.184928	2.44711e-09	1.06046e-07
		ENSG00000065183	1260.27	-1.54753	0.169314	2.45476e-09	1.06049e-07
		ENSG00000109971	34063.3	-1.60748	0.180933	2.50143e-09	1.07732e-07
		ENSG00000162613	3496.39	-1.42405	0.146688	2.78282e-09	1.19481e-07
		ENSG00000143702	989.952	-1.6208	0.184149	2.79653e-09	1.19702e-07
		ENSG00000210100	282.158	2.77405	0.43782	2.90347e-09	1.23899e-07
		ENSG00000119285	1783.07	-1.50301	0.161711	2.91246e-09	1.23904e-07
		ENSG00000163527	4893.82	-1.42925	0.148581	3.42686e-09	1.45345e-07
		ENSG00000120802	7667.37	-1.43932	0.150487	3.44019e-09	1.45468e-07
		ENSG00000196684	5471.55	1.40795	0.144813	3.596e-09	1.51597e-07
		ENSG00000198520	4767.31	1.5352	0.169086	3.70855e-09	1.55871e-07
		ENSG00000101745	2004.65	1.53317	0.168887	3.84762e-09	1.6123e-07
		ENSG00000156970	1252.28	-1.54295	0.171012	4.02257e-09	1.68057e-07
		ENSG00000073605	518.382	1.9189	0.248214	4.08898e-09	1.70321e-07
		ENSG00000206840	91.0568	3.06699	0.507732	4.12517e-09	1.70912e-07
		ENSG00000225200	104.951	2.78626	0.446604	4.12767e-09	1.70912e-07
		ENSG00000148362	1508.81	1.53791	0.17029	4.22072e-09	1.74248e-07
		ENSG00000060237	1259.41	-1.69323	0.201088	4.24136e-09	1.74584e-07
		ENSG00000165672	3736.26	-1.51267	0.165524	4.31042e-09	1.76905e-07
		ENSG00000164070	387.519	-1.98388	0.263036	4.35216e-09	1.78094e-07
		ENSG00000169249	633.976	1.73106	0.20901	4.37273e-09	1.78413e-07
		ENSG00000072501	4564.85	-1.40218	0.144636	4.41792e-09	1.79675e-07
		ENSG00000196950	794.122	-1.6641	0.195479	4.42943e-09	1.79675e-07
		ENSG00000086288	125.754	2.8302	0.458744	4.70068e-09	1.90125e-07
		ENSG00000183049	356.319	1.95127	0.256611	4.75789e-09	1.91883e-07
		ENSG00000198755	26548.3	1.34986	0.135263	4.86662e-09	1.95702e-07
		ENSG00000103489	867.432	-1.5998	0.183242	4.89488e-09	1.96274e-07
		ENSG00000142227	8624.03	1.38969	0.142799	4.96058e-09	1.98338e-07
		ENSG00000204387	7028.42	1.90832	0.2477	5.05846e-09	2.01674e-07
		ENSG00000070214	767.246	-1.61993	0.187597	5.19177e-09	2.06399e-07
		ENSG00000267100	2210.56	1.60253	0.184166	5.22435e-09	2.07104e-07
		ENSG00000152778	172.912	2.83965	0.463253	5.34558e-09	2.11309e-07
		ENSG00000270647	9864.15	1.50898	0.166086	5.51044e-09	2.17211e-07
		ENSG00000101596	1701.68	-1.50105	0.164566	5.53048e-09	2.17387e-07
		ENSG00000164151	1210.6	-1.54174	0.172548	5.58544e-09	2.18757e-07
		ENSG00000266714	453.013	1.86572	0.239269	5.59893e-09	2.18757e-07
		ENSG00000108848	9541.97	1.61127	0.186335	5.61237e-09	2.18757e-07
		ENSG00000138160	2237.96	-1.55909	0.176064	5.69445e-09	2.21338e-07
		ENSG00000198824	739.113	-1.63591	0.19161	5.92063e-09	2.2949e-07
		ENSG00000109475	8804.01	1.36703	0.139346	5.97823e-09	2.30859e-07
		ENSG00000196455	615.385	-1.7155	0.207951	5.98904e-09	2.30859e-07
		ENSG00000164754	2265.84	-1.43615	0.152573	6.1188e-09	2.35212e-07
		ENSG00000186827	255.745	2.39331	0.362821	6.49383e-09	2.48942e-07
		ENSG00000123395	2001.2	1.52395	0.169921	6.54023e-09	2.50034e-07
		ENSG00000059573	3714.7	-1.46916	0.159377	6.70669e-09	2.55697e-07
		ENSG00000198642	1008.39	-1.54381	0.174053	6.81106e-09	2.58969e-07
		ENSG00000165417	516.066	-1.79342	0.225481	7.00833e-09	2.65745e-07
		ENSG00000188186	1834.86	1.50142	0.165893	7.02741e-09	2.65746e-07
		ENSG00000243806	68.169	3.49297	0.611331	7.30556e-09	2.75518e-07
		ENSG00000283971	45.8332	-4.26628	0.776237	7.5766e-09	2.8497e-07
		ENSG00000166181	2093.14	-1.43721	0.15389	7.70221e-09	2.88916e-07
		ENSG00000168802	224.768	-2.21858	0.323728	7.97786e-09	2.98453e-07
		ENSG00000100697	1020.98	-1.58206	0.182758	8.21124e-09	3.06363e-07
		ENSG00000092148	1819.42	-1.46538	0.159694	8.24595e-09	3.06837e-07
		ENSG00000133789	957.734	-1.54523	0.175573	8.47724e-09	3.14605e-07
		ENSG00000152661	1321.57	-1.50508	0.167659	8.5442e-09	3.16249e-07
		ENSG00000260053	70.3303	-3.26417	0.56678	8.58151e-09	3.16789e-07
		ENSG00000196584	905.46	-1.63891	0.194754	8.8215e-09	3.24789e-07
		ENSG00000123213	847.35	-1.59567	0.186124	9.09102e-09	3.33832e-07
		ENSG00000100030	1588.51	-1.49989	0.167212	9.49867e-09	3.47886e-07
		ENSG00000130255	7836.87	1.38464	0.144783	9.54031e-09	3.48496e-07
		ENSG00000111647	476.832	-1.73592	0.215641	9.6601e-09	3.5195e-07
		ENSG00000147604	53661.2	1.36611	0.14135	9.79761e-09	3.56031e-07
		ENSG00000004700	1793.49	-1.4473	0.157162	1.00215e-08	3.63222e-07
		ENSG00000273448	122.885	2.78142	0.462929	1.04792e-08	3.7845e-07
		ENSG00000112029	570.483	-1.70065	0.208776	1.04959e-08	3.7845e-07
		ENSG00000236493	64.2528	3.696	0.665315	1.06005e-08	3.81237e-07
		ENSG00000032219	1928.5	1.4747	0.162844	1.06282e-08	3.81249e-07
		ENSG00000124207	4096.06	-1.37828	0.144237	1.10414e-08	3.95054e-07
		ENSG00000088325	3165.02	-1.61328	0.191056	1.12423e-08	4.01214e-07
		ENSG00000149932	766.305	1.62186	0.193033	1.16113e-08	4.13327e-07
		ENSG00000171488	973.257	-1.68609	0.206475	1.16923e-08	4.15151e-07
		ENSG00000135018	2004.3	-1.46147	0.161036	1.23639e-08	4.37884e-07
		ENSG00000113569	1855.98	-1.45958	0.160678	1.2402e-08	4.38119e-07
		ENSG00000121621	310.817	-1.94687	0.265178	1.33027e-08	4.68751e-07
		ENSG00000132002	1510.12	-1.46858	0.16291	1.34916e-08	4.74212e-07
		ENSG00000172340	448.456	-1.73361	0.217798	1.3747e-08	4.81973e-07
		ENSG00000128165	166.015	2.69862	0.448901	1.39685e-08	4.87794e-07
		ENSG00000231500	47369.1	1.3548	0.140791	1.39848e-08	4.87794e-07
		ENSG00000123636	558.597	1.67502	0.205426	1.40179e-08	4.87794e-07
		ENSG00000156017	309.097	-1.91455	0.258411	1.42785e-08	4.95628e-07
		ENSG00000245532	3526.53	1.43197	0.15602	1.44298e-08	4.99636e-07
		ENSG00000142149	100.242	-2.63886	0.435761	1.49834e-08	5.17521e-07
		ENSG00000152404	1398.87	1.58574	0.187681	1.60815e-08	5.54078e-07
		ENSG00000067167	1462.17	-1.48195	0.166648	1.63849e-08	5.63139e-07
		ENSG00000063177	102366	1.31464	0.133922	1.7086e-08	5.85793e-07
		ENSG00000127022	12010.2	-1.33178	0.13727	1.71991e-08	5.88228e-07
		ENSG00000154310	902.799	-1.57185	0.185274	1.72886e-08	5.89841e-07
		ENSG00000206846	55.4973	4.0275	0.756361	1.799e-08	6.12275e-07
		ENSG00000109814	644.612	-1.63504	0.198812	1.81985e-08	6.17865e-07
		ENSG00000220201	608.154	1.99951	0.282254	2.08857e-08	7.07375e-07
		ENSG00000111271	1150.04	1.65652	0.204406	2.10385e-08	7.10827e-07
		ENSG00000155304	461.482	-1.72583	0.219509	2.12867e-08	7.17475e-07
		ENSG00000138768	1019.91	-1.5065	0.173332	2.20067e-08	7.39957e-07
		ENSG00000139133	162.418	-2.20088	0.333193	2.31516e-08	7.7658e-07
		ENSG00000187608	3871.33	4.43881	0.868022	2.57262e-08	8.60872e-07
		ENSG00000198816	382.868	1.8095	0.240159	2.67405e-08	8.92672e-07
		ENSG00000026559	96.0523	3.91377	0.746479	2.70005e-08	8.99202e-07
		ENSG00000110321	14671.5	-1.34131	0.141268	2.71977e-08	9.01892e-07
		ENSG00000204103	106.616	-2.54278	0.423033	2.72106e-08	9.01892e-07
		ENSG00000184110	600.885	-1.68447	0.212783	2.86744e-08	9.46805e-07
		ENSG00000188559	1873.78	-1.47626	0.168714	2.87014e-08	9.46805e-07
		ENSG00000009844	1036.64	-1.51748	0.177861	3.18234e-08	1.04732e-06
		ENSG00000116984	1083.34	-1.58278	0.191741	3.2465e-08	1.06592e-06
		ENSG00000261560	90.3589	2.78111	0.487088	3.27219e-08	1.07183e-06
		ENSG00000134602	1947.2	-1.40686	0.155345	3.28701e-08	1.07417e-06
		ENSG00000198829	615.913	-1.60618	0.197066	3.39804e-08	1.10662e-06
		ENSG00000231566	91.2994	2.74664	0.479329	3.40219e-08	1.10662e-06
		ENSG00000135976	508.076	1.74869	0.22858	3.44712e-08	1.11863e-06
		ENSG00000182774	20969.3	1.31279	0.136778	3.47251e-08	1.12425e-06
		ENSG00000131116	1031.11	1.49951	0.174719	3.50221e-08	1.13125e-06
		ENSG00000185909	437.785	1.74879	0.229011	3.61511e-08	1.16502e-06
		ENSG00000243156	306.861	-1.84817	0.252011	3.63951e-08	1.17018e-06
		ENSG00000108021	676.501	-1.60341	0.197086	3.70366e-08	1.18806e-06
		ENSG00000147403	34690.1	1.31019	0.136646	3.76867e-08	1.20615e-06
		ENSG00000282100	51.7967	4.07018	0.798745	3.9046e-08	1.24251e-06
		ENSG00000222057	64.9094	3.28948	0.615225	3.90712e-08	1.24251e-06
		ENSG00000211513	79.452	2.93638	0.53	3.909e-08	1.24251e-06
		ENSG00000198034	31810.2	1.32446	0.139768	3.99266e-08	1.26622e-06
		ENSG00000198876	1996.28	-1.51846	0.179947	4.26885e-08	1.35074e-06
		ENSG00000114450	1234.83	-1.48784	0.174026	4.63193e-08	1.46231e-06
		ENSG00000139921	1714.09	-1.48071	0.172816	4.84633e-08	1.52654e-06
		ENSG00000176542	247.843	-1.91492	0.271084	4.89694e-08	1.53901e-06
		ENSG00000229950	557.791	1.63745	0.206649	4.92931e-08	1.54356e-06
		ENSG00000227191	267.967	2.13649	0.327198	4.93356e-08	1.54356e-06
		ENSG00000204498	607.15	1.65987	0.211736	5.00134e-08	1.56127e-06
		ENSG00000105926	663.584	-1.67541	0.215316	5.06795e-08	1.57853e-06
		ENSG00000164687	840.821	-1.59149	0.196797	5.07932e-08	1.57855e-06
		ENSG00000145703	2771.32	-1.48775	0.174873	5.31042e-08	1.6467e-06
		ENSG00000224032	972.633	1.68085	0.217018	5.37163e-08	1.66199e-06
		ENSG00000153914	5336.15	1.52698	0.18336	5.4357e-08	1.67809e-06
		ENSG00000166441	25579.4	1.33247	0.143149	5.69508e-08	1.75429e-06
		ENSG00000164978	382.92	1.7488	0.233197	5.78933e-08	1.77939e-06
		ENSG00000131473	5133.46	-1.34045	0.144891	5.82929e-08	1.78774e-06
		ENSG00000198242	33164.4	1.29236	0.135484	6.25029e-08	1.91264e-06
		ENSG00000159335	1183.08	1.77337	0.23969	6.28129e-08	1.91792e-06
		ENSG00000142207	1211.4	-1.45554	0.169203	6.34362e-08	1.93273e-06
		ENSG00000114626	421.582	1.79082	0.244093	6.47007e-08	1.96696e-06
		ENSG00000071051	862.252	-1.55877	0.191504	6.53434e-08	1.98218e-06
		ENSG00000174788	140.32	2.43569	0.412175	6.70362e-08	2.02912e-06
		ENSG00000153339	595.869	-1.70878	0.225869	7.17319e-08	2.16655e-06
		ENSG00000100934	547.163	-1.61471	0.2046	7.23523e-08	2.18057e-06
		ENSG00000197958	19893.2	1.29404	0.136579	7.29787e-08	2.19471e-06
		ENSG00000125484	1157.61	-1.45652	0.170468	7.50725e-08	2.25282e-06
		ENSG00000164164	879.587	-1.53728	0.188057	7.76098e-08	2.32396e-06
		ENSG00000226711	49.3911	3.98047	0.811064	8.05348e-08	2.40639e-06
		ENSG00000109929	581.412	-1.65797	0.215319	8.1481e-08	2.42946e-06
		ENSG00000138336	143.269	-2.36574	0.397393	8.38979e-08	2.49619e-06
		ENSG00000116750	1805.13	-1.39111	0.157606	8.76014e-08	2.59858e-06
		ENSG00000240233	58.2427	3.40122	0.67046	8.77118e-08	2.59858e-06
		ENSG00000115091	4848.77	-1.32113	0.143074	8.79525e-08	2.60019e-06
		ENSG00000167513	8139.12	1.42665	0.165362	9.14215e-08	2.69703e-06
		ENSG00000138413	1223.12	-1.56597	0.195679	9.27982e-08	2.73187e-06
		ENSG00000186469	206.513	-2.343	0.393086	9.30945e-08	2.73482e-06
		ENSG00000137574	783.984	-1.53027	0.187893	9.39271e-08	2.75348e-06
		ENSG00000149541	1793.02	1.41195	0.162557	9.61855e-08	2.81378e-06
		ENSG00000035499	421.508	-1.67184	0.220327	1.00631e-07	2.93244e-06
		ENSG00000245910	2581.29	1.51165	0.184309	1.00662e-07	2.93244e-06
		ENSG00000068366	1506.59	-1.47797	0.177094	1.02344e-07	2.97523e-06
		ENSG00000114861	1017.18	1.49279	0.180796	1.09718e-07	3.18297e-06
		ENSG00000130811	18127.2	1.30024	0.139952	1.1054e-07	3.20016e-06
		ENSG00000172939	1064.02	-1.45229	0.172241	1.13609e-07	3.28218e-06
		ENSG00000023516	543.929	-1.68198	0.223835	1.14436e-07	3.29927e-06
		ENSG00000122550	504.299	-1.61975	0.20949	1.14958e-07	3.30749e-06
		ENSG00000134419	14901.9	1.29669	0.139452	1.15688e-07	3.32164e-06
		ENSG00000288632	38.8044	-4.09971	0.862378	1.1803e-07	3.38192e-06
		ENSG00000162601	606.534	-1.58965	0.203211	1.23261e-07	3.52457e-06
		ENSG00000198879	739.058	-1.58539	0.202396	1.25576e-07	3.58341e-06
		ENSG00000169228	891.412	1.5424	0.192897	1.28421e-07	3.65713e-06
		ENSG00000134899	124.56	-2.33627	0.398448	1.35705e-07	3.85668e-06
		ENSG00000083845	23877.9	1.27582	0.135958	1.36172e-07	3.86208e-06
		ENSG00000214279	287.935	-1.92399	0.285605	1.38548e-07	3.91758e-06
		ENSG00000096060	3158.32	-1.49963	0.18396	1.3869e-07	3.91758e-06
		ENSG00000105371	265.514	2.10944	0.335405	1.39616e-07	3.93575e-06
		ENSG00000233038	37.9376	-4.06089	0.864311	1.46168e-07	4.11124e-06
		ENSG00000276644	741.37	-1.57023	0.200192	1.4643e-07	4.11124e-06
		ENSG00000272578	158.664	2.30871	0.392948	1.52834e-07	4.28242e-06
		ENSG00000260816	47.3256	4.08686	0.87427	1.53426e-07	4.2904e-06
		ENSG00000221983	15154.7	1.27718	0.13696	1.56556e-07	4.36916e-06
		ENSG00000251562	62491	2.73531	0.515024	1.58711e-07	4.42047e-06
		ENSG00000269947	101.972	2.79774	0.533451	1.6448e-07	4.57202e-06
		ENSG00000112992	1541.57	-1.41521	0.16685	1.6989e-07	4.71302e-06
		ENSG00000164818	1189.98	-1.44056	0.172724	1.78624e-07	4.94035e-06
		ENSG00000172071	276.352	-1.83829	0.266638	1.78793e-07	4.94035e-06
		ENSG00000079739	1129.34	-1.44043	0.172872	1.83302e-07	5.05493e-06
		ENSG00000127603	2222.74	-1.42346	0.169203	1.84725e-07	5.08412e-06
		ENSG00000129353	1460.58	1.40471	0.165197	1.87214e-07	5.14248e-06
		ENSG00000161835	889.201	1.78195	0.252979	1.88075e-07	5.156e-06
		ENSG00000120688	970.131	1.58297	0.205259	1.90057e-07	5.20011e-06
		ENSG00000119004	1435.76	1.56639	0.201582	1.93415e-07	5.28164e-06
		ENSG00000124614	4446.55	1.32046	0.14728	1.94458e-07	5.29973e-06
		ENSG00000088451	414.555	-1.64368	0.219688	1.94938e-07	5.30246e-06
		ENSG00000114686	2475.12	-1.34559	0.152797	1.99141e-07	5.40626e-06
		ENSG00000130751	915.548	1.57251	0.203316	2.01074e-07	5.44814e-06
		ENSG00000090382	2473.32	-1.36141	0.15637	2.04647e-07	5.53419e-06
		ENSG00000271857	198.915	2.02188	0.317338	2.07084e-07	5.58925e-06
		ENSG00000139154	1811.96	-1.44424	0.174854	2.16054e-07	5.82012e-06
		ENSG00000185963	841.664	-1.4979	0.186882	2.1668e-07	5.82573e-06
		ENSG00000108064	2084.54	-1.35295	0.154979	2.19759e-07	5.89715e-06
		ENSG00000130810	3374.12	1.31541	0.147234	2.32705e-07	6.23255e-06
		ENSG00000104320	843.406	-1.60516	0.212391	2.37927e-07	6.36021e-06
		ENSG00000154229	643.093	-1.52689	0.194229	2.38654e-07	6.36745e-06
		ENSG00000005486	1417.41	1.41318	0.168913	2.47443e-07	6.58936e-06
		ENSG00000134987	981.784	-1.4446	0.175947	2.49214e-07	6.62388e-06
		ENSG00000255358	49.6263	3.62062	0.774533	2.50524e-07	6.64604e-06
		ENSG00000104517	1978.71	-1.42927	0.172654	2.53732e-07	6.71836e-06
		ENSG00000163781	1974.43	-1.35572	0.156487	2.54423e-07	6.72389e-06
		ENSG00000111364	4045.12	1.34077	0.153324	2.58109e-07	6.80477e-06
		ENSG00000126787	1088.09	-1.57542	0.206133	2.58458e-07	6.80477e-06
		ENSG00000111275	1133.24	1.43891	0.175114	2.65023e-07	6.96445e-06
		ENSG00000129355	519.483	1.62425	0.218307	2.76612e-07	7.25534e-06
		ENSG00000135249	762.227	-1.48847	0.186643	2.77618e-07	7.26806e-06
		ENSG00000235613	50.4174	3.63173	0.783451	2.79786e-07	7.31111e-06
		ENSG00000168297	2453.87	-1.32929	0.151497	2.87967e-07	7.49705e-06
		ENSG00000130939	807.043	-1.49656	0.188781	2.88194e-07	7.49705e-06
		ENSG00000170325	220.047	-1.96466	0.306481	2.88513e-07	7.49705e-06
		ENSG00000150457	387.602	-1.69113	0.23504	2.90275e-07	7.5288e-06
		ENSG00000004864	917.393	-1.53752	0.198602	3.01576e-07	7.8074e-06
		ENSG00000257246	61.0804	3.04773	0.624989	3.08251e-07	7.96543e-06
		ENSG00000101868	803.329	-1.47643	0.184749	3.10009e-07	7.99606e-06
		ENSG00000175166	4721.32	-1.36679	0.160279	3.15091e-07	8.10249e-06
		ENSG00000153560	1376.91	-1.38529	0.164386	3.15818e-07	8.10249e-06
		ENSG00000085117	4154.67	1.29523	0.144655	3.15877e-07	8.10249e-06
		ENSG00000113615	451.727	-1.59727	0.213223	3.20567e-07	8.20769e-06
		ENSG00000116251	12370.1	1.3114	0.148463	3.32118e-07	8.48788e-06
		ENSG00000104998	1514.68	1.40134	0.168319	3.32851e-07	8.49104e-06
		ENSG00000005961	667.383	1.62753	0.220883	3.33815e-07	8.5001e-06
		ENSG00000124159	173.498	2.20393	0.378349	3.43798e-07	8.73834e-06
		ENSG00000181722	60.4749	3.03914	0.627792	3.52495e-07	8.94313e-06
		ENSG00000133641	528.824	-1.57575	0.209332	3.67428e-07	9.30507e-06
		ENSG00000138757	2742.26	-1.31758	0.150544	3.74416e-07	9.46486e-06
		ENSG00000261740	142.294	-2.07829	0.343681	3.91586e-07	9.881e-06
		ENSG00000183808	520.68	-1.5924	0.213963	3.93779e-07	9.91839e-06
		ENSG00000089041	314.054	2.08406	0.345558	3.95854e-07	9.95269e-06
		ENSG00000270894	56.9275	3.27301	0.701046	4.05254e-07	1.01707e-05
		ENSG00000175216	3411.46	-1.33098	0.154128	4.14245e-07	1.03777e-05
		ENSG00000120437	2147.19	-1.38927	0.167317	4.25144e-07	1.06317e-05
		ENSG00000133106	191.435	4.50995	1.08721	4.29003e-07	1.0709e-05
		ENSG00000089157	73251.3	1.25102	0.136849	4.31625e-07	1.07552e-05
		ENSG00000273691	48.0422	3.53918	0.781472	4.35447e-07	1.08311e-05
		ENSG00000082898	6983.91	-1.29645	0.146879	4.3941e-07	1.09102e-05
		ENSG00000171858	12684.6	1.25249	0.137412	4.50838e-07	1.11733e-05
		ENSG00000102265	2278.42	1.33906	0.15648	4.5161e-07	1.11733e-05
		ENSG00000170385	573.003	-1.58286	0.212998	4.54096e-07	1.1215e-05
		ENSG00000247627	74.9835	-2.63421	0.517768	4.74431e-07	1.16965e-05
		ENSG00000257122	298.237	1.73676	0.252123	4.80172e-07	1.18171e-05
		ENSG00000182196	339.772	1.71073	0.246122	5.11067e-07	1.25553e-05
		ENSG00000234741	5072.77	1.55076	0.206545	5.22093e-07	1.28037e-05
		ENSG00000072571	883.743	-1.49972	0.194409	5.24268e-07	1.28344e-05
		ENSG00000135766	102.863	-2.32973	0.42698	5.4738e-07	1.33768e-05
		ENSG00000145414	332.448	-1.66981	0.23653	5.52178e-07	1.34704e-05
		ENSG00000155096	2482.61	-1.32352	0.154495	5.67118e-07	1.38108e-05
		ENSG00000181222	4702.52	-1.29546	0.148271	5.70966e-07	1.38802e-05
		ENSG00000118785	42.8645	-3.37891	0.749904	5.77218e-07	1.40078e-05
		ENSG00000197372	197.016	-1.88618	0.294979	5.8289e-07	1.41209e-05
		ENSG00000157778	2031.96	1.42296	0.177506	5.9684e-07	1.44338e-05
		ENSG00000107874	2072.4	1.35299	0.161517	6.00111e-07	1.44878e-05
		ENSG00000151304	176.696	-1.96245	0.317495	6.12016e-07	1.47497e-05
		ENSG00000115548	1056.12	-1.43672	0.181248	6.39619e-07	1.53884e-05
		ENSG00000239247	43.2287	3.70318	0.855082	6.48402e-07	1.55728e-05
		ENSG00000128487	617.69	-1.77386	0.265676	6.51788e-07	1.56272e-05
		ENSG00000105983	1059.22	-1.4101	0.175222	6.53224e-07	1.56348e-05
		ENSG00000088930	2366.88	-1.33165	0.157279	6.54645e-07	1.5642e-05
		ENSG00000237187	55.8534	3.33332	0.744644	6.74294e-07	1.60839e-05
		ENSG00000143970	980.548	-1.47393	0.190533	6.81794e-07	1.62351e-05
		ENSG00000196367	2765.11	-1.3559	0.163169	6.91449e-07	1.64331e-05
		ENSG00000198763	22484.6	-1.4556	0.186325	6.92466e-07	1.64331e-05
		ENSG00000125944	5122.01	-1.43337	0.1813	7.10171e-07	1.68247e-05
		ENSG00000125691	31778.6	1.25283	0.140182	7.17903e-07	1.6979e-05
		ENSG00000260196	387.108	1.65584	0.236	7.27012e-07	1.71654e-05
		ENSG00000101246	1829.29	1.32943	0.157847	7.66551e-07	1.80642e-05
		ENSG00000150093	1313.35	-1.37293	0.167836	7.67672e-07	1.80642e-05
		ENSG00000278909	55.4926	3.05805	0.667561	7.78262e-07	1.82826e-05
		ENSG00000200953	44.4503	3.57195	0.82688	7.82928e-07	1.83613e-05
		ENSG00000130589	1067.84	3.00237	0.651143	7.93798e-07	1.8585e-05
		ENSG00000205269	753.483	-1.52915	0.205378	8.0981e-07	1.89281e-05
		ENSG00000001167	778.748	-1.55844	0.212645	8.14525e-07	1.90065e-05
		ENSG00000126653	2410.38	1.30171	0.152144	8.38322e-07	1.95291e-05
		ENSG00000198961	1210.79	-1.39392	0.173513	8.53888e-07	1.98586e-05
		ENSG00000172403	445.792	-1.67579	0.243142	8.64236e-07	2.00658e-05
		ENSG00000116574	846.258	-1.48938	0.1964	8.73851e-07	2.02553e-05
		ENSG00000157827	192.03	-1.86304	0.29459	8.79939e-07	2.03626e-05
		ENSG00000176105	415.822	-1.5772	0.218189	8.88029e-07	2.05158e-05
		ENSG00000138449	241.266	-1.76371	0.267026	8.91207e-07	2.05552e-05
		ENSG00000131375	497.936	-1.54204	0.209514	8.95717e-07	2.06252e-05
		ENSG00000163104	534.885	-1.59782	0.223734	9.17983e-07	2.1103e-05
		ENSG00000119707	9784.08	1.45461	0.188597	9.32537e-07	2.14023e-05
		ENSG00000138376	376.956	-1.62486	0.230977	9.47132e-07	2.17016e-05
		ENSG00000163156	1355.19	1.36	0.166505	9.61706e-07	2.19994e-05
		ENSG00000117593	637.847	-1.47186	0.193109	9.71788e-07	2.21581e-05
		ENSG00000119922	211.606	2.34323	0.446049	9.71817e-07	2.21581e-05
		ENSG00000233560	114.826	2.30278	0.433044	9.80396e-07	2.23172e-05
		ENSG00000100814	1252.52	1.41517	0.179743	9.96504e-07	2.26469e-05
		ENSG00000131873	2693.99	-1.31233	0.155784	1.00293e-06	2.2756e-05
		ENSG00000142684	907.486	1.59532	0.22407	1.00577e-06	2.27833e-05
		ENSG00000104518	887.517	1.60399	0.226452	1.02163e-06	2.31051e-05
		ENSG00000094804	1225.08	-1.3738	0.170304	1.03788e-06	2.34347e-05
		ENSG00000214530	181.153	1.91131	0.311462	1.05242e-06	2.37245e-05
		ENSG00000143324	357.138	-1.65733	0.240797	1.0685e-06	2.40482e-05
		ENSG00000116062	3365.55	-1.36317	0.168334	1.11142e-06	2.49738e-05
		ENSG00000151458	169.754	-1.93235	0.318858	1.12513e-06	2.52413e-05
		ENSG00000037965	45.071	3.42201	0.804871	1.16039e-06	2.59905e-05
		ENSG00000168899	140.428	2.14318	0.385595	1.1794e-06	2.6374e-05
		ENSG00000170027	9033.27	-1.28787	0.151337	1.19204e-06	2.6606e-05
		ENSG00000213462	332.801	1.67445	0.246663	1.19359e-06	2.6606e-05
		ENSG00000143751	417.513	-1.58753	0.224089	1.21225e-06	2.69789e-05
		ENSG00000091127	1174.14	-1.45523	0.191065	1.216e-06	2.70192e-05
		ENSG00000164975	971.432	-1.4001	0.178009	1.25017e-06	2.77149e-05
		ENSG00000149599	82.6067	2.59815	0.538741	1.25128e-06	2.77149e-05
		ENSG00000187772	223.064	-1.83926	0.293297	1.26226e-06	2.78827e-05
		ENSG00000110660	1370.9	-1.42502	0.184076	1.26285e-06	2.78827e-05
		ENSG00000267886	42.8182	-3.16532	0.726648	1.26623e-06	2.7913e-05
		ENSG00000110395	1503.19	-1.35698	0.167891	1.26943e-06	2.79395e-05
		ENSG00000162402	1382.32	-1.37463	0.172222	1.29463e-06	2.84492e-05
		ENSG00000115596	60.1479	3.11392	0.711516	1.30545e-06	2.86287e-05
		ENSG00000274099	47.9515	-3.06359	0.69506	1.3069e-06	2.86287e-05
		ENSG00000105193	15208.5	1.23082	0.138943	1.32305e-06	2.8937e-05
		ENSG00000177565	1560.31	-1.32999	0.161872	1.32564e-06	2.89484e-05
		ENSG00000036549	687.686	-1.4674	0.194858	1.33056e-06	2.90103e-05
		ENSG00000186470	1785.56	1.3704	0.171693	1.37485e-06	2.99293e-05
		ENSG00000140287	3231.05	1.49501	0.2021	1.38994e-06	3.02106e-05
		ENSG00000142731	656.861	-1.447	0.190656	1.45347e-06	3.15423e-05
		ENSG00000163794	125.823	2.68065	0.572752	1.47112e-06	3.18758e-05
		ENSG00000254536	197.186	1.95101	0.329401	1.4768e-06	3.19493e-05
		ENSG00000117724	3495.4	-1.43605	0.188173	1.48576e-06	3.20741e-05
		ENSG00000272144	61.8617	2.83441	0.625292	1.4899e-06	3.20741e-05
		ENSG00000250299	48.128	-3.01307	0.685202	1.49007e-06	3.20741e-05
		ENSG00000010292	3582.91	-1.31593	0.159444	1.4925e-06	3.20741e-05
		ENSG00000146918	2380.5	-1.31602	0.159474	1.49407e-06	3.20741e-05
		ENSG00000166750	109.028	2.6995	0.580265	1.51187e-06	3.23853e-05
		ENSG00000115364	997.139	-1.48687	0.200889	1.5132e-06	3.23853e-05
		ENSG00000220749	108.654	2.23558	0.422315	1.52349e-06	3.25556e-05
		ENSG00000169189	972.771	1.44334	0.190471	1.5729e-06	3.35601e-05
		ENSG00000204388	746.219	-1.43567	0.188654	1.58443e-06	3.37544e-05
		ENSG00000104863	153.003	2.11538	0.383396	1.59202e-06	3.38643e-05
		ENSG00000117335	1804.56	-1.31167	0.158976	1.60529e-06	3.40595e-05
		ENSG00000143569	3718.99	-1.27791	0.151069	1.60608e-06	3.40595e-05
		ENSG00000153201	3623.5	-1.27364	0.150125	1.61821e-06	3.42172e-05
		ENSG00000151239	293.303	-1.67434	0.250458	1.61842e-06	3.42172e-05
		ENSG00000134371	667.511	-1.45002	0.192521	1.64362e-06	3.46976e-05
		ENSG00000100316	53159.5	1.20501	0.134453	1.66399e-06	3.50746e-05
		ENSG00000120519	107.753	-2.1307	0.389756	1.68318e-06	3.54256e-05
		ENSG00000088766	428.029	-1.57172	0.223667	1.69205e-06	3.55586e-05
		ENSG00000160218	436.674	-1.87959	0.310075	1.69629e-06	3.55941e-05
		ENSG00000110619	2194.02	1.32486	0.162783	1.75987e-06	3.68728e-05
		ENSG00000064763	667.371	-1.5383	0.215854	1.82811e-06	3.8245e-05
		ENSG00000167747	4584.45	1.25223	0.146023	1.84338e-06	3.85068e-05
		ENSG00000142765	4113.89	1.27269	0.150844	1.85322e-06	3.85753e-05
		ENSG00000115762	2572.09	-1.28733	0.154289	1.8539e-06	3.85753e-05
		ENSG00000085491	154.406	-1.99863	0.34881	1.85496e-06	3.85753e-05
		ENSG00000200834	40.5613	3.7273	0.947201	1.87451e-06	3.8924e-05
		ENSG00000198890	399.86	-1.60348	0.233259	1.88398e-06	3.90624e-05
		ENSG00000262265	73.0162	2.71966	0.596773	1.89578e-06	3.92489e-05
		ENSG00000120992	1228.93	-1.4061	0.183181	1.93641e-06	4.00305e-05
		ENSG00000130559	804.231	-1.42136	0.187126	1.97766e-06	4.08228e-05
		ENSG00000221978	4147.72	1.2628	0.149063	2.00229e-06	4.12703e-05
		ENSG00000102878	172.309	1.90361	0.320463	2.01279e-06	4.14254e-05
		ENSG00000156136	582.282	-1.4689	0.199176	2.01727e-06	4.14565e-05
		ENSG00000267042	70.9224	2.55716	0.54269	2.0294e-06	4.16445e-05
		ENSG00000137040	1147.86	-1.35971	0.172389	2.0595e-06	4.22001e-05
		ENSG00000108465	2127.7	1.33253	0.165927	2.08468e-06	4.26535e-05
		ENSG00000204628	36112.9	1.29019	0.15584	2.09157e-06	4.27317e-05
		ENSG00000082701	744.322	-1.4215	0.187691	2.09649e-06	4.27696e-05
		ENSG00000136770	493.179	1.56322	0.223989	2.12147e-06	4.3216e-05
		ENSG00000144228	363.583	-1.67439	0.254088	2.13199e-06	4.3367e-05
		ENSG00000107164	1234.17	-1.35472	0.171539	2.15143e-06	4.36988e-05
		ENSG00000213465	1686.3	1.38607	0.17931	2.18254e-06	4.42663e-05
		ENSG00000176532	62.2889	2.72113	0.603776	2.1939e-06	4.44321e-05
		ENSG00000084463	1874.1	-1.30438	0.159763	2.2488e-06	4.54702e-05
		ENSG00000169062	3073.96	1.56418	0.224921	2.25168e-06	4.54702e-05
		ENSG00000131467	3157.34	-1.27543	0.152885	2.25498e-06	4.54711e-05
		ENSG00000115760	1829.76	-1.32124	0.16386	2.26394e-06	4.55859e-05
		ENSG00000164168	340.082	-1.63695	0.244635	2.27809e-06	4.58046e-05
		ENSG00000064313	330.509	-1.62741	0.24227	2.32183e-06	4.6617e-05
		ENSG00000171475	2192.52	1.27572	0.153281	2.35908e-06	4.72969e-05
		ENSG00000140262	765.153	-1.40302	0.18421	2.36763e-06	4.74001e-05
		ENSG00000249456	32.1238	-3.66807	0.947207	2.37293e-06	4.7414e-05
		ENSG00000223745	479.419	1.84334	0.304902	2.37512e-06	4.7414e-05
		ENSG00000186416	717.229	-1.42914	0.190809	2.38961e-06	4.76351e-05
		ENSG00000095319	2163.85	-1.27893	0.154172	2.40007e-06	4.77754e-05
		ENSG00000099875	1208.35	-1.42336	0.189509	2.42738e-06	4.82503e-05
		ENSG00000047410	2426.1	-1.26981	0.152098	2.43308e-06	4.82947e-05
		ENSG00000028116	319.226	-1.66672	0.254104	2.50045e-06	4.95615e-05
		ENSG00000071539	1246.15	-1.32755	0.166267	2.53093e-06	5.00945e-05
		ENSG00000197147	359.602	-1.61186	0.239259	2.55923e-06	5.05828e-05
		ENSG00000116171	920.088	-1.37497	0.178011	2.57414e-06	5.08056e-05
		ENSG00000244462	2164.5	-1.31103	0.162431	2.58307e-06	5.09099e-05
		ENSG00000133315	981.447	1.48161	0.205137	2.64408e-06	5.20389e-05
		ENSG00000135114	403.847	4.14061	1.16213	2.67569e-06	5.25867e-05
		ENSG00000149016	1167.07	1.36411	0.175808	2.71936e-06	5.33698e-05
		ENSG00000143013	719.138	1.42202	0.190282	2.73105e-06	5.3524e-05
		ENSG00000198743	462.733	-1.58257	0.232247	2.76076e-06	5.40303e-05
		ENSG00000107036	997.821	-1.38278	0.180685	2.79854e-06	5.46931e-05
		ENSG00000132530	1686.31	3.03917	0.730839	2.8341e-06	5.53105e-05
		ENSG00000196683	2762.39	1.26025	0.15102	2.87166e-06	5.59652e-05
		ENSG00000241175	51.7299	2.98759	0.713218	2.88317e-06	5.60531e-05
		ENSG00000118007	1028.78	-1.36342	0.176147	2.8842e-06	5.60531e-05
		ENSG00000203879	1679.6	1.33532	0.169284	2.90348e-06	5.63494e-05
		ENSG00000143476	935.795	-1.36832	0.177435	2.90832e-06	5.63649e-05
		ENSG00000232300	56.2389	2.77919	0.638162	2.91433e-06	5.64031e-05
		ENSG00000110700	15957.5	1.20788	0.138742	2.94386e-06	5.68956e-05
		ENSG00000139132	104.526	-2.1134	0.397768	2.94874e-06	5.6911e-05
		ENSG00000067955	2296.34	-1.27161	0.153975	2.96236e-06	5.70951e-05
		ENSG00000224470	758.832	-1.42004	0.1906	2.97589e-06	5.72766e-05
		ENSG00000257242	103.629	2.18851	0.425282	3.07609e-06	5.91236e-05
		ENSG00000108298	36093.2	1.19643	0.136816	3.31422e-06	6.34956e-05
		ENSG00000089902	1700.12	-1.28769	0.158722	3.31548e-06	6.34956e-05
		ENSG00000077097	4558.3	-1.27005	0.154454	3.32046e-06	6.34956e-05
		ENSG00000244165	485.3	1.88707	0.324748	3.32176e-06	6.34956e-05
		ENSG00000156802	1370.16	-1.3214	0.166999	3.32875e-06	6.35422e-05
		ENSG00000167550	339.418	1.60075	0.23966	3.35464e-06	6.3949e-05
		ENSG00000168036	1895.73	-1.28116	0.157244	3.36239e-06	6.40093e-05
		ENSG00000079819	718.244	-1.40441	0.187864	3.38206e-06	6.4296e-05
		ENSG00000272808	55.1081	3.11824	0.773654	3.49419e-06	6.62824e-05
		ENSG00000180549	514.169	1.48243	0.208314	3.49605e-06	6.62824e-05
		ENSG00000125257	233.348	-1.77141	0.289685	3.5066e-06	6.63922e-05
		ENSG00000196739	966.12	1.46806	0.204699	3.54339e-06	6.69979e-05
		ENSG00000108175	1655.38	-1.38958	0.184571	3.55209e-06	6.70715e-05
		ENSG00000165650	584.726	-1.51737	0.217782	3.56787e-06	6.72784e-05
		ENSG00000241772	36.1049	3.72878	1.01574	3.61406e-06	6.80575e-05
		ENSG00000119431	219.342	1.76184	0.287358	3.6284e-06	6.82355e-05
		ENSG00000162032	450.016	1.52328	0.219903	3.73855e-06	7.02123e-05
		ENSG00000162062	1050.31	1.36314	0.178395	3.74622e-06	7.02167e-05
		ENSG00000082805	375.796	-1.54252	0.225121	3.74885e-06	7.02167e-05
		ENSG00000188313	546.865	1.70368	0.270572	3.75444e-06	7.02169e-05
		ENSG00000144357	712.217	-1.42108	0.193145	3.75892e-06	7.02169e-05
		ENSG00000048392	438.16	-1.51896	0.21891	3.7919e-06	7.07383e-05
		ENSG00000187730	82.7261	2.30498	0.474479	3.83944e-06	7.15294e-05
		ENSG00000178917	65.8141	-2.51156	0.551848	3.84611e-06	7.15581e-05
		ENSG00000122958	2125.82	-1.2835	0.159115	3.97018e-06	7.37682e-05
		ENSG00000120438	11365.5	-1.20273	0.139544	3.9789e-06	7.38319e-05
		ENSG00000279078	83.9384	2.28507	0.468459	3.99708e-06	7.39758e-05
		ENSG00000135924	391.825	1.59317	0.23984	3.99726e-06	7.39758e-05
		ENSG00000104093	2273.95	-1.28176	0.158903	4.07833e-06	7.53762e-05
		ENSG00000009413	503.448	-1.49449	0.213262	4.09841e-06	7.56471e-05
		ENSG00000101096	698.972	-1.43831	0.198522	4.11622e-06	7.57971e-05
		ENSG00000147168	1294.47	1.40948	0.191066	4.1174e-06	7.57971e-05
		ENSG00000104957	678.282	1.41482	0.192468	4.12789e-06	7.58902e-05
		ENSG00000135862	1663.77	-1.27821	0.158221	4.17777e-06	7.6706e-05
		ENSG00000281344	279.961	1.66826	0.261983	4.22099e-06	7.73977e-05
		ENSG00000142875	404.327	-1.52957	0.223255	4.29735e-06	7.86946e-05
		ENSG00000280353	113.029	2.30437	0.478554	4.34916e-06	7.95389e-05
		ENSG00000277161	472.023	-1.5337	0.224701	4.41361e-06	8.06119e-05
		ENSG00000183401	181.955	1.86193	0.322384	4.44171e-06	8.10191e-05
		ENSG00000163453	638.357	-1.4212	0.194908	4.46344e-06	8.13092e-05
		ENSG00000163291	344.012	-1.6289	0.251514	4.48792e-06	8.16485e-05
		ENSG00000156587	944.46	1.72625	0.280222	4.51616e-06	8.20553e-05
		ENSG00000112208	527.192	-1.45129	0.202983	4.55278e-06	8.26131e-05
		ENSG00000159873	689.624	-1.44756	0.202762	4.88682e-06	8.85593e-05
		ENSG00000242252	58.0812	2.92018	0.721295	4.92691e-06	8.91701e-05
		ENSG00000167543	1285.38	1.32644	0.171727	4.99345e-06	9.02573e-05
		ENSG00000140396	412.27	-1.53965	0.227926	5.01992e-06	9.06182e-05
		ENSG00000163510	771.174	-1.41437	0.194372	5.04002e-06	9.07552e-05
		ENSG00000135776	2264.64	-1.35883	0.180035	5.04051e-06	9.07552e-05
		ENSG00000279738	245.05	1.75011	0.28944	5.06545e-06	9.10868e-05
		ENSG00000001629	553.33	-1.44672	0.203221	5.20261e-06	9.34327e-05
		ENSG00000276672	91.6097	-2.15918	0.430922	5.33573e-06	9.54976e-05
		ENSG00000019144	110.276	2.08076	0.402085	5.3376e-06	9.54976e-05
		ENSG00000122218	2399.61	-1.24786	0.15267	5.33812e-06	9.54976e-05
		ENSG00000151576	554.132	-1.43246	0.199766	5.35858e-06	9.5741e-05
		ENSG00000145293	793.843	-1.39124	0.188997	5.37022e-06	9.58261e-05
		ENSG00000166598	26412.6	-1.1933	0.139363	5.3833e-06	9.59369e-05
		ENSG00000172115	6474.31	-1.19833	0.140621	5.40979e-06	9.62859e-05
		ENSG00000101557	1779.53	-1.2812	0.161236	5.52931e-06	9.8288e-05
		ENSG00000172543	3356.69	1.23886	0.150851	5.62392e-06	9.98425e-05
		ENSG00000177189	1219.37	-1.30077	0.16635	5.66103e-06	0.000100374
		ENSG00000163249	349.699	-1.54555	0.231167	5.6932e-06	0.000100816
		ENSG00000181350	102.652	2.15116	0.429977	5.70177e-06	0.00010084
		ENSG00000124789	2608.47	-1.35683	0.180927	5.84689e-06	0.000103275
		ENSG00000134982	322.666	-1.58525	0.242876	5.90832e-06	0.000104228
		ENSG00000171940	847.854	-1.36217	0.182425	5.92076e-06	0.000104316
		ENSG00000207003	45.8906	2.97399	0.755233	5.93295e-06	0.000104399
		ENSG00000241765	34.7164	3.83724	1.13494	5.96746e-06	0.000104874
		ENSG00000117480	132.159	1.9703	0.365998	6.0864e-06	0.00010683
		ENSG00000197580	83.7411	2.23794	0.465123	6.10162e-06	0.000106962
		ENSG00000152642	421.213	-1.53668	0.229666	6.14008e-06	0.000107501
		ENSG00000230453	1278.07	1.30163	0.167365	6.20466e-06	0.000108496
		ENSG00000184508	528.872	1.52942	0.227884	6.25799e-06	0.000109083
		ENSG00000008952	4549.19	1.20841	0.144149	6.26083e-06	0.000109083
		ENSG00000086200	725.876	-1.41601	0.197079	6.26168e-06	0.000109083
		ENSG00000165244	450.225	-1.48185	0.214841	6.29773e-06	0.000109574
		ENSG00000108840	1068.17	1.34853	0.17952	6.31241e-06	0.000109693
		ENSG00000226419	621.291	1.76995	0.299698	6.34558e-06	0.000110132
		ENSG00000166578	110.393	2.04865	0.395336	6.37872e-06	0.00011057
		ENSG00000148600	49.2827	-2.62404	0.619914	6.42811e-06	0.000111288
		ENSG00000196937	813.08	-1.40238	0.193813	6.46532e-06	0.000111793
		ENSG00000164587	41552.1	1.22584	0.14876	6.51568e-06	0.000112524
		ENSG00000169032	760.836	-1.36775	0.18499	6.63523e-06	0.000114448
		ENSG00000233355	259.444	1.73764	0.290342	6.64906e-06	0.000114544
		ENSG00000186566	784.376	-1.37566	0.187111	6.66918e-06	0.000114749
		ENSG00000177917	560.329	-1.43173	0.201981	6.68714e-06	0.000114917
		ENSG00000172469	230.504	-1.68961	0.275718	6.74438e-06	0.000115758
		ENSG00000117523	11548.6	1.23198	0.1507	6.87198e-06	0.000117803
		ENSG00000183495	2712.43	-1.27727	0.162177	6.95126e-06	0.000119016
		ENSG00000250917	55.9405	2.91902	0.744565	6.98076e-06	0.000119374
		ENSG00000138756	492.185	-1.44317	0.206404	7.52908e-06	0.000128593
		ENSG00000030582	5245.1	1.27327	0.162014	7.67643e-06	0.00013095
		ENSG00000185728	893.729	-1.36546	0.185867	7.68626e-06	0.000130957
		ENSG00000171314	7532.93	-1.32506	0.175407	7.75807e-06	0.00013202
		ENSG00000165949	70.3097	3.28641	0.909162	7.78382e-06	0.000132297
		ENSG00000211456	1417.33	-1.29734	0.168318	7.81079e-06	0.000132593
		ENSG00000058668	1421.47	-1.34748	0.181424	7.90029e-06	0.00013395
		ENSG00000230732	85.9823	2.20785	0.462737	7.94737e-06	0.000134585
		ENSG00000138246	676.669	-1.5285	0.2312	8.22023e-06	0.000139037
		ENSG00000266538	42.2021	2.95489	0.771817	8.23863e-06	0.000139179
		ENSG00000075151	1505.25	-1.27087	0.16223	8.44923e-06	0.000142415
		ENSG00000186076	82.8224	-2.29198	0.498563	8.45062e-06	0.000142415
		ENSG00000101311	448.082	-1.45868	0.21207	8.4953e-06	0.000142996
		ENSG00000243560	36.917	3.31433	0.932835	8.64956e-06	0.000145417
		ENSG00000036257	1960.54	-1.24656	0.156277	8.69454e-06	0.000145997
		ENSG00000108622	348.319	1.68338	0.278401	8.84572e-06	0.000148309
		ENSG00000237903	33.6001	3.55396	1.04961	8.85348e-06	0.000148309
		ENSG00000172493	698.586	-1.44569	0.209008	8.86898e-06	0.000148391
		ENSG00000188372	271.941	1.73343	0.29436	8.90885e-06	0.000148807
		ENSG00000067082	828.07	1.38936	0.19377	8.91518e-06	0.000148807
		ENSG00000128050	7362.77	-1.19072	0.142459	8.98931e-06	0.000149865
		ENSG00000277250	37.8353	3.19086	0.882124	9.05302e-06	0.000150747
		ENSG00000130985	6146.23	-1.19892	0.144625	9.12077e-06	0.000151694
		ENSG00000155189	1606.76	-1.29912	0.170216	9.13941e-06	0.000151823
		ENSG00000205765	540.032	-1.43226	0.2057	9.15677e-06	0.000151931
		ENSG00000157193	892.126	-1.33834	0.180535	9.20128e-06	0.000152488
		ENSG00000142409	1495.97	1.35908	0.186132	9.30088e-06	0.000153955
		ENSG00000241360	202.094	-1.73406	0.295482	9.35357e-06	0.000154644
		ENSG00000079308	62.5223	-2.38063	0.539466	9.43136e-06	0.000155746
		ENSG00000089127	1059.84	3.76717	1.17904	9.59341e-06	0.000158235
		ENSG00000138660	442.325	-1.53474	0.235589	9.93624e-06	0.000163635
		ENSG00000163344	1124.52	1.32848	0.178708	9.94431e-06	0.000163635
		ENSG00000279573	66.6131	2.37046	0.538489	1.01271e-05	0.000166448
		ENSG00000240990	241.776	1.74058	0.299168	1.01515e-05	0.000166651
		ENSG00000234709	39.0837	3.0678	0.83989	1.03254e-05	0.000169307
		ENSG00000160007	4553.56	-1.1946	0.144535	1.03763e-05	0.000169943
		ENSG00000285596	139.765	1.92257	0.362461	1.04122e-05	0.00017033
		ENSG00000111832	2269.72	1.22727	0.152888	1.04401e-05	0.000170586
		ENSG00000143799	6585.16	-1.17845	0.140672	1.06692e-05	0.000174032
		ENSG00000104756	487.88	-1.43826	0.209176	1.06759e-05	0.000174032
		ENSG00000167107	340.866	1.54406	0.239348	1.06977e-05	0.000174184
		ENSG00000167771	385.468	1.55416	0.242343	1.07192e-05	0.000174331
		ENSG00000129675	2324.82	-1.22715	0.153112	1.0767e-05	0.000174905
		ENSG00000155903	365.998	-1.503	0.227626	1.08307e-05	0.000175682
		ENSG00000066557	389.402	-1.49274	0.224705	1.08422e-05	0.000175682
		ENSG00000077782	716.817	1.42428	0.205503	1.08527e-05	0.000175682
		ENSG00000128641	450.538	-1.60054	0.256665	1.10622e-05	0.000178866
		ENSG00000148444	232.345	1.71924	0.294112	1.11977e-05	0.000180847
		ENSG00000106723	637.785	-1.45858	0.215515	1.12593e-05	0.000181632
		ENSG00000171425	379.253	1.5488	0.241556	1.13158e-05	0.000182334
		ENSG00000110048	1334.87	-1.29099	0.170127	1.13523e-05	0.000182711
		ENSG00000126804	316.68	-1.6111	0.260474	1.14796e-05	0.000184492
		ENSG00000099999	231.585	1.74032	0.301519	1.14894e-05	0.000184492
		ENSG00000159399	4057.42	-1.20228	0.14736	1.15899e-05	0.000185892
		ENSG00000271303	76.312	-2.21261	0.479102	1.16949e-05	0.000187359
		ENSG00000239415	41.2849	2.90668	0.779762	1.18194e-05	0.000189041
		ENSG00000243302	141.631	-1.83805	0.33541	1.18269e-05	0.000189041
		ENSG00000288156	549.564	1.45433	0.215074	1.19524e-05	0.000190828
		ENSG00000044574	14935.9	-1.30529	0.17458	1.21815e-05	0.000194264
		ENSG00000114573	571.452	-1.3923	0.198076	1.22173e-05	0.000194612
		ENSG00000048405	492.119	-1.42882	0.208248	1.2279e-05	0.000195372
		ENSG00000162086	638.205	1.41719	0.205147	1.24214e-05	0.000197412
		ENSG00000198677	871.632	-1.32513	0.180107	1.24822e-05	0.000198154
		ENSG00000165097	470.443	-1.43339	0.209973	1.27315e-05	0.00020188
		ENSG00000111331	902.63	3.8776	1.32439	1.28028e-05	0.000202602
		ENSG00000229809	217.11	1.71023	0.293762	1.2806e-05	0.000202602
		ENSG00000160551	1160.08	-1.32599	0.180654	1.28718e-05	0.000203412
		ENSG00000115541	5796.25	-1.18265	0.143201	1.28969e-05	0.000203578
		ENSG00000253710	159.209	-1.79588	0.323207	1.31914e-05	0.000207992
		ENSG00000102103	2493.59	1.21731	0.152307	1.32209e-05	0.0002081
		ENSG00000065054	521.177	1.48018	0.223765	1.32281e-05	0.0002081
		ENSG00000186654	104.038	2.0352	0.412074	1.32967e-05	0.000208944
		ENSG00000134285	700.243	1.36655	0.192268	1.36463e-05	0.000214197
		ENSG00000225663	1847.59	1.23435	0.15702	1.36754e-05	0.000214411
		ENSG00000102908	354.556	-1.55635	0.246778	1.37963e-05	0.000216065
		ENSG00000065060	772	-1.39056	0.199238	1.40759e-05	0.000220197
		ENSG00000117868	4145.26	-1.1912	0.146207	1.42765e-05	0.000223084
		ENSG00000225733	1189.8	-1.27734	0.169017	1.47382e-05	0.000230042
		ENSG00000198886	75791	-1.22709	0.155848	1.48473e-05	0.000231485
		ENSG00000170185	290.727	-1.5479	0.245396	1.48771e-05	0.000231691
		ENSG00000080345	2729.3	-1.21703	0.153496	1.53232e-05	0.000238372
		ENSG00000214773	43.8948	2.84555	0.774079	1.5404e-05	0.000239362
		ENSG00000185453	2565.67	1.37639	0.196507	1.56027e-05	0.00024218
		ENSG00000109586	1004.18	-1.32472	0.182399	1.57144e-05	0.000243643
		ENSG00000186501	1144.82	1.32854	0.183693	1.60912e-05	0.0002492
		ENSG00000187189	402.446	-1.46801	0.222919	1.61085e-05	0.0002492
		ENSG00000174775	1296.53	1.29156	0.17375	1.61995e-05	0.00025033
		ENSG00000099910	469.464	1.43108	0.212407	1.62618e-05	0.000251015
		ENSG00000114805	54.374	-2.5528	0.64624	1.69762e-05	0.000261752
		ENSG00000198087	416.103	-1.54222	0.245948	1.72235e-05	0.000265272
		ENSG00000153107	1564.34	-1.2956	0.175499	1.72831e-05	0.000265897
		ENSG00000225264	28.3299	-3.29427	1.01116	1.75064e-05	0.000269035
		ENSG00000173905	822.605	-1.33206	0.185614	1.75751e-05	0.000269795
		ENSG00000164897	1825.4	1.27833	0.171041	1.76345e-05	0.000270408
		ENSG00000255423	125.319	1.95837	0.390923	1.77536e-05	0.000271937
		ENSG00000087495	197.759	-1.79868	0.331196	1.78647e-05	0.000273338
		ENSG00000121053	2624.98	1.4196	0.21038	1.79254e-05	0.000273966
		ENSG00000132376	345.933	1.52844	0.242533	1.80928e-05	0.000275884
		ENSG00000196912	170.109	1.78448	0.326447	1.80996e-05	0.000275884
		ENSG00000115163	530.115	-1.43989	0.21635	1.81102e-05	0.000275884
		ENSG00000066379	1248.91	1.30485	0.178541	1.81951e-05	0.000276875
		ENSG00000198353	67.1495	2.32026	0.545799	1.8513e-05	0.000281406
		ENSG00000125458	1026.28	1.2839	0.173064	1.85687e-05	0.000281945
		ENSG00000218283	328.731	-1.55985	0.252631	1.86521e-05	0.000282903
		ENSG00000167984	1087.5	-1.30193	0.178189	1.89773e-05	0.000287294
		ENSG00000264743	32.4403	3.75802	1.34217	1.89827e-05	0.000287294
		ENSG00000123104	1709.9	-1.26901	0.169488	1.94155e-05	0.000293525
		ENSG00000244754	3306.61	1.22204	0.15701	1.96139e-05	0.000296204
		ENSG00000270072	31.278	3.37235	1.0744	1.97753e-05	0.000298319
		ENSG00000104529	7419.12	1.16828	0.143022	2.00181e-05	0.000301623
		ENSG00000167005	3870.47	-1.21658	0.155755	2.00376e-05	0.000301623
		ENSG00000213906	130.334	-1.83534	0.347561	2.01645e-05	0.000303206
		ENSG00000040341	495.174	-1.39789	0.205765	2.03139e-05	0.000305124
		ENSG00000189343	694.949	1.35938	0.194879	2.03566e-05	0.000305437
		ENSG00000279549	35.0967	3.02215	0.888501	2.05626e-05	0.000308196
		ENSG00000267317	73.1482	2.3197	0.551386	2.07464e-05	0.000310617
		ENSG00000107223	5249.59	1.21352	0.155307	2.08647e-05	0.000312054
		ENSG00000158470	2929.77	-1.30292	0.179569	2.10579e-05	0.000314605
		ENSG00000108829	4133.88	-1.26003	0.167921	2.11671e-05	0.000315899
		ENSG00000120868	881.494	-1.421	0.213032	2.12928e-05	0.000317436
		ENSG00000168615	530.008	-1.51322	0.240504	2.13876e-05	0.000318509
		ENSG00000151806	604.256	-1.35935	0.195528	2.15123e-05	0.000320024
		ENSG00000090238	45.8691	2.63144	0.700026	2.1627e-05	0.000321388
		ENSG00000075785	4104.05	-1.18351	0.147711	2.17249e-05	0.000322499
		ENSG00000107669	507.245	-1.50084	0.237238	2.20892e-05	0.000327559
		ENSG00000269352	167.253	1.763	0.323544	2.21424e-05	0.000327998
		ENSG00000225648	426.506	-1.51519	0.241727	2.22566e-05	0.000329341
		ENSG00000132635	882.713	1.51343	0.241248	2.23395e-05	0.000330217
		ENSG00000183971	158.532	1.89296	0.37288	2.28255e-05	0.000337045
		ENSG00000123268	602.056	-1.36463	0.19787	2.30779e-05	0.000340411
		ENSG00000228727	288.001	1.80099	0.33837	2.31033e-05	0.000340426
		ENSG00000260498	81.4461	2.36436	0.577941	2.31632e-05	0.00034069
		ENSG00000197860	160.527	-1.73062	0.313112	2.31701e-05	0.00034069
		ENSG00000163507	694.776	-1.34433	0.192202	2.32301e-05	0.000341213
		ENSG00000129103	6430.27	1.21278	0.156102	2.32607e-05	0.000341303
		ENSG00000132294	442.577	-1.45042	0.222977	2.34276e-05	0.000342724
		ENSG00000163629	445.664	-1.42351	0.215053	2.34405e-05	0.000342724
		ENSG00000221643	41.3937	2.75551	0.767386	2.34676e-05	0.000342724
		ENSG00000141744	185.747	1.76087	0.324164	2.3471e-05	0.000342724
		ENSG00000174529	149.055	1.79003	0.334752	2.34803e-05	0.000342724
		ENSG00000142794	138.578	-1.81136	0.342819	2.36629e-05	0.000345028
		ENSG00000106484	1371.49	-1.23831	0.163162	2.37224e-05	0.000345534
		ENSG00000143947	25825.6	1.1372	0.136314	2.38806e-05	0.000347476
		ENSG00000278879	32.6401	3.34607	1.09186	2.39513e-05	0.000348142
		ENSG00000279066	55.9885	2.40876	0.601303	2.41743e-05	0.000351017
		ENSG00000182899	13506.7	1.14281	0.137944	2.436e-05	0.000353347
		ENSG00000124145	559.045	1.42626	0.216609	2.47567e-05	0.000358728
		ENSG00000167207	101.691	1.98406	0.412087	2.47869e-05	0.000358793
		ENSG00000172830	242.636	-1.70138	0.304428	2.48286e-05	0.000359023
		ENSG00000149925	2705.5	-1.39718	0.208169	2.48719e-05	0.000359278
		ENSG00000105202	7980.21	1.16913	0.145142	2.51048e-05	0.000362267
		ENSG00000165997	226.719	-1.59227	0.268516	2.576e-05	0.00037103
		ENSG00000155287	864.48	1.30542	0.182478	2.57708e-05	0.00037103
		ENSG00000117000	434.828	-1.41995	0.215322	2.5805e-05	0.00037103
		ENSG00000267169	118.041	2.12495	0.474089	2.58184e-05	0.00037103
		ENSG00000156531	610.781	-1.3634	0.199096	2.62202e-05	0.000376384
		ENSG00000103479	1206.49	-1.25803	0.16955	2.62449e-05	0.000376384
		ENSG00000276645	30.0266	3.4622	1.19126	2.64865e-05	0.000379459
		ENSG00000237359	36.4101	2.90975	0.859631	2.67864e-05	0.000383362
		ENSG00000116903	211.719	-1.6277	0.281038	2.69426e-05	0.000385202
		ENSG00000267673	846.016	1.32386	0.188315	2.72857e-05	0.000389709
		ENSG00000123154	545.284	1.39234	0.20801	2.73398e-05	0.000390082
		ENSG00000106682	10939.1	-1.13592	0.13713	2.75798e-05	0.000393103
		ENSG00000170430	575.269	1.37877	0.204266	2.77781e-05	0.000395151
		ENSG00000232653	195.753	-1.67821	0.298839	2.77801e-05	0.000395151
		ENSG00000059378	1399.17	1.37457	0.203087	2.78601e-05	0.000395524
		ENSG00000090060	2895.12	-1.18018	0.149001	2.7863e-05	0.000395524
		ENSG00000185760	828.038	-1.38632	0.206518	2.78956e-05	0.000395584
		ENSG00000259926	30.452	3.62912	1.3511	2.79252e-05	0.000395602
		ENSG00000128989	1831.8	-1.21311	0.158103	2.85114e-05	0.000403497
		ENSG00000162614	152.813	2.00095	0.424381	2.86998e-05	0.000405752
		ENSG00000144445	193.722	-1.64366	0.287744	2.8783e-05	0.000406516
		ENSG00000166889	1255.82	-1.26278	0.17184	2.88414e-05	0.000406929
		ENSG00000134363	42.6041	2.66746	0.742251	2.91922e-05	0.000411463
		ENSG00000119408	440.645	-1.42816	0.219531	2.92816e-05	0.000412307
		ENSG00000224861	118.67	-1.92484	0.393786	2.9703e-05	0.000417818
		ENSG00000129128	1899.96	-1.2048	0.156265	2.98036e-05	0.000418811
		ENSG00000186767	343.593	-1.52222	0.248783	3.00066e-05	0.00042124
		ENSG00000071189	498.485	-1.4607	0.229843	3.0272e-05	0.000424538
		ENSG00000149948	439.82	-1.44974	0.226541	3.03388e-05	0.000425048
		ENSG00000143401	4061.7	-1.16699	0.146346	3.07975e-05	0.000431041
		ENSG00000123297	222.869	-1.65614	0.293497	3.08954e-05	0.000431978
		ENSG00000165632	727.354	1.36574	0.202009	3.12614e-05	0.000436659
		ENSG00000064999	685.947	-1.36782	0.202782	3.16607e-05	0.000441793
		ENSG00000058673	30.3107	-2.94736	0.900939	3.19549e-05	0.000445438
		ENSG00000173991	124.758	2.09776	0.471171	3.19857e-05	0.000445438
		ENSG00000140835	116.541	-1.903	0.387373	3.20885e-05	0.000446423
		ENSG00000002330	515.332	1.38675	0.208655	3.2431e-05	0.000450739
		ENSG00000137713	1095.05	-1.33392	0.193315	3.25729e-05	0.000452261
		ENSG00000197321	187.913	-1.7694	0.335748	3.29144e-05	0.000456548
		ENSG00000134574	587.214	1.36283	0.201908	3.31133e-05	0.000458851
		ENSG00000162572	93.7364	2.21353	0.526655	3.32778e-05	0.000460674
		ENSG00000236977	29.2031	3.3902	1.19262	3.34229e-05	0.000462223
		ENSG00000172869	382.25	-1.43351	0.223216	3.37709e-05	0.000466574
		ENSG00000174444	50326.1	1.16051	0.145437	3.3855e-05	0.000467272
		ENSG00000155629	2234.69	-1.39161	0.210894	3.4385e-05	0.000474119
		ENSG00000277957	23.595	-3.32734	1.15246	3.44825e-05	0.000474995
		ENSG00000135387	5012.32	-1.155	0.144125	3.45433e-05	0.000475363
		ENSG00000023228	2289.6	-1.18234	0.151599	3.47564e-05	0.000477823
		ENSG00000272368	43.0894	2.59014	0.717487	3.48014e-05	0.000477972
		ENSG00000087053	934.417	-1.27317	0.176822	3.4921e-05	0.000479142
		ENSG00000279656	79.1675	2.36066	0.601625	3.53139e-05	0.000484057
		ENSG00000089057	686.525	-1.46552	0.233798	3.55008e-05	0.000486142
		ENSG00000233429	144.029	1.76503	0.336144	3.55694e-05	0.000486604
		ENSG00000143847	32.6229	-2.75694	0.809115	3.58726e-05	0.00049027
		ENSG00000131668	104.85	1.92695	0.401206	3.60618e-05	0.000492374
		ENSG00000109171	990.768	-1.27179	0.176884	3.63616e-05	0.000495982
		ENSG00000144747	578.281	-1.36113	0.202931	3.71777e-05	0.000506618
		ENSG00000127084	897.291	1.39655	0.213691	3.77831e-05	0.000514366
		ENSG00000123575	587.747	-1.3731	0.206734	3.79102e-05	0.000515593
		ENSG00000164967	836.888	1.3553	0.201495	3.79773e-05	0.000516003
		ENSG00000172828	50.4145	2.60872	0.735123	3.80777e-05	0.000516863
		ENSG00000207175	31.5926	3.11474	1.02854	3.85357e-05	0.000522572
		ENSG00000131469	16713.2	1.12085	0.135983	3.91318e-05	0.000529944
		ENSG00000126709	5310.88	3.17504	1.07143	3.91798e-05	0.000529944
		ENSG00000009307	7997.88	-1.13117	0.138782	3.91932e-05	0.000529944
		ENSG00000155380	2679.32	-1.22795	0.165455	3.95171e-05	0.000533492
		ENSG00000127415	292.894	1.62087	0.286562	3.95321e-05	0.000533492
		ENSG00000115825	1062.26	-1.28476	0.181627	3.9872e-05	0.00053756
		ENSG00000206527	393.485	-1.41663	0.220571	3.99321e-05	0.00053785
		ENSG00000164961	509.797	-1.39067	0.212771	4.01071e-05	0.000539369
		ENSG00000141002	6151.8	1.14182	0.14187	4.01222e-05	0.000539369
		ENSG00000133026	163.601	-1.70757	0.317867	4.02188e-05	0.000540147
		ENSG00000106268	1728.5	1.22808	0.165749	4.04963e-05	0.000543352
		ENSG00000254612	42.1382	-2.47522	0.670321	4.0773e-05	0.000546538
		ENSG00000118596	179.121	-1.71459	0.32112	4.12954e-05	0.00055301
		ENSG00000204227	1244.98	1.23441	0.167825	4.16511e-05	0.000557238
		ENSG00000138496	462.231	1.72454	0.325516	4.24263e-05	0.000567065
		ENSG00000233369	222.012	-1.5763	0.272925	4.27118e-05	0.000570336
		ENSG00000239291	44.6283	2.55011	0.715203	4.33512e-05	0.000578307
		ENSG00000270872	22.9022	-3.3927	1.26794	4.33917e-05	0.000578307
		ENSG00000143549	11207.2	-1.14582	0.143674	4.34841e-05	0.000578986
		ENSG00000153046	717.134	-1.30094	0.187553	4.42879e-05	0.000588701
		ENSG00000161011	2514.59	1.27747	0.180769	4.42981e-05	0.000588701
		ENSG00000261474	117.444	1.91946	0.405462	4.44992e-05	0.00059081
		ENSG00000104218	1683.6	1.21784	0.163898	4.46534e-05	0.000592294
		ENSG00000142694	737.688	1.421	0.223881	4.54707e-05	0.000602562
		ENSG00000150961	622.105	-1.33574	0.198158	4.56794e-05	0.000604754
		ENSG00000142556	241.085	-1.5585	0.268502	4.62644e-05	0.000611918
		ENSG00000100353	6373.45	1.13877	0.14237	4.66465e-05	0.000616388
		ENSG00000104866	522.655	1.38756	0.214091	4.69281e-05	0.000618994
		ENSG00000162337	1513.69	-1.21695	0.164175	4.69522e-05	0.000618994
		ENSG00000226067	1170.39	1.24511	0.17217	4.69768e-05	0.000618994
		ENSG00000213937	30.6123	3.05225	1.02227	4.71028e-05	0.000620068
		ENSG00000110713	2361.26	-1.18253	0.154572	4.71591e-05	0.000620224
		ENSG00000239280	31.3385	3.07157	1.03785	4.77705e-05	0.000627673
		ENSG00000147874	2083.18	-1.18413	0.155219	4.8129e-05	0.00063179
		ENSG00000160201	401.2	1.44286	0.231633	4.82458e-05	0.000632727
		ENSG00000106133	1089.4	1.25759	0.176059	4.83034e-05	0.000632888
		ENSG00000119737	25.5711	-3.06546	1.03732	4.87327e-05	0.000637914
		ENSG00000100902	1077.68	-1.27024	0.180262	5.0641e-05	0.000662273
		ENSG00000122406	33952.3	1.18136	0.15502	5.10059e-05	0.000666077
		ENSG00000169740	227.664	1.56491	0.272641	5.10274e-05	0.000666077
		ENSG00000175445	267.992	-1.5183	0.257054	5.12824e-05	0.00066878
		ENSG00000085415	2126.27	-1.18214	0.155313	5.13832e-05	0.000669469
		ENSG00000196155	213.59	1.77792	0.351499	5.14925e-05	0.000670267
		ENSG00000166348	298.851	-1.47686	0.243661	5.17663e-05	0.000673151
		ENSG00000146247	4332.37	1.18601	0.156482	5.18106e-05	0.000673151
		ENSG00000167261	83.9526	2.04373	0.468091	5.21049e-05	0.000676345
		ENSG00000185883	854.865	-1.28336	0.184589	5.2799e-05	0.000684388
		ENSG00000101439	1518.92	1.26539	0.179357	5.28226e-05	0.000684388
		ENSG00000122862	29218.1	-1.10782	0.135121	5.37392e-05	0.000695618
		ENSG00000067225	12697	-1.12695	0.140418	5.3937e-05	0.000697532
		ENSG00000240184	55.2555	-2.27048	0.583516	5.4281e-05	0.000701255
		ENSG00000157601	62.2351	2.62031	0.775942	5.43254e-05	0.000701255
		ENSG00000123908	989.505	-1.34197	0.202507	5.49092e-05	0.000708101
		ENSG00000188641	180.826	-1.63102	0.297462	5.49573e-05	0.000708101
		ENSG00000169136	3985.88	2.44568	0.678858	5.51677e-05	0.000710156
		ENSG00000147224	1711.32	-1.19276	0.159053	5.53003e-05	0.000711207
		ENSG00000100027	177.455	1.64871	0.304198	5.56766e-05	0.000715388
		ENSG00000275645	46.3563	2.66864	0.807011	5.57793e-05	0.000716048
		ENSG00000101161	5991.45	1.14786	0.146622	5.634e-05	0.000722581
		ENSG00000241782	41.2861	2.65069	0.797826	5.64765e-05	0.000723666
		ENSG00000078687	467.696	1.5484	0.269284	5.71042e-05	0.000731
		ENSG00000076003	7098.38	-1.1512	0.147691	5.71535e-05	0.000731
		ENSG00000268480	27.2316	-2.87163	0.937128	5.79337e-05	0.000740299
		ENSG00000008283	90.8683	2.09324	0.49736	5.81508e-05	0.000742393
		ENSG00000229119	129.742	1.77556	0.354491	5.87113e-05	0.000748864
		ENSG00000271503	7706.09	1.18631	0.157856	5.87681e-05	0.000748904
		ENSG00000169020	2051.18	1.21465	0.166074	5.95117e-05	0.000757688
		ENSG00000205339	4668.87	-1.16501	0.152076	6.02055e-05	0.000765823
		ENSG00000184209	663.99	1.31004	0.194332	6.09736e-05	0.000774887
		ENSG00000198406	38.2777	-2.4911	0.713727	6.13626e-05	0.000778734
		ENSG00000174231	4882.87	-1.17538	0.155205	6.13879e-05	0.000778734
		ENSG00000233830	31.7813	-2.67508	0.822813	6.18415e-05	0.000783775
		ENSG00000149600	1065.42	1.24519	0.175365	6.19489e-05	0.000784423
		ENSG00000263603	60.9227	2.18156	0.546024	6.24453e-05	0.000789993
		ENSG00000257475	71.0758	2.07467	0.492638	6.34053e-05	0.000801411
		ENSG00000146757	365.308	-1.41308	0.226714	6.36193e-05	0.000803388
		ENSG00000184432	2488.52	-1.16896	0.153877	6.44446e-05	0.000813074
		ENSG00000129534	1336.14	-1.21622	0.167436	6.45837e-05	0.000814093
		ENSG00000123562	2875.6	-1.14892	0.148317	6.51732e-05	0.000820783
		ENSG00000119917	969.516	2.98094	1.03456	6.60072e-05	0.000830536
		ENSG00000279789	101.361	1.91145	0.417044	6.62616e-05	0.000832986
		ENSG00000136167	17380.6	-1.22668	0.170776	6.63553e-05	0.000833414
		ENSG00000134901	294.126	-1.58584	0.285585	6.6434e-05	0.000833491
		ENSG00000115524	6999.04	-1.12384	0.141458	6.6481e-05	0.000833491
		ENSG00000231133	27.159	3.34007	1.38402	6.67945e-05	0.00083667
		ENSG00000175745	55.1933	2.24034	0.581468	6.69286e-05	0.000837598
		ENSG00000119326	497.049	-1.40015	0.223605	6.76381e-05	0.000845719
		ENSG00000024526	547.564	-1.32519	0.200451	6.82606e-05	0.000852738
		ENSG00000134250	1357.89	-1.24901	0.177742	6.88268e-05	0.000858468
		ENSG00000276043	2060.85	-1.22013	0.169291	6.88423e-05	0.000858468
		ENSG00000124486	1398.21	-1.21074	0.166788	7.02199e-05	0.000874142
		ENSG00000197170	1346.39	-1.2433	0.176307	7.02245e-05	0.000874142
		ENSG00000029363	3445.05	-1.20635	0.165605	7.0802e-05	0.000880545
		ENSG00000119787	1059.31	-1.23208	0.173126	7.09052e-05	0.000881043
		ENSG00000245849	115.954	1.88301	0.406917	7.10087e-05	0.000881544
		ENSG00000101109	1959.07	-1.17592	0.156879	7.11032e-05	0.000881932
		ENSG00000111653	371.461	1.42004	0.230857	7.14102e-05	0.000884954
		ENSG00000109881	1622.25	1.25129	0.178936	7.18225e-05	0.000887962
		ENSG00000105993	2433.43	-1.1567	0.151487	7.18254e-05	0.000887962
		ENSG00000148655	419.339	1.37954	0.218051	7.18438e-05	0.000887962
		ENSG00000172893	1874.14	-2.51319	0.742913	7.2537e-05	0.000895736
		ENSG00000107290	1571.85	-1.22075	0.170127	7.28682e-05	0.00089903
		ENSG00000198924	275.617	-1.49118	0.254725	7.30542e-05	0.000900529
		ENSG00000197971	2251.9	-1.19191	0.161856	7.36159e-05	0.000906651
		ENSG00000070950	724.774	-1.27675	0.186968	7.44078e-05	0.000915596
		ENSG00000177380	178.238	1.79605	0.370706	7.46746e-05	0.00091807
		ENSG00000068878	2017.53	-1.17081	0.15598	7.50571e-05	0.00092196
		ENSG00000201221	16.6456	3.29779	1.78629	7.52747e-05	0.00092382
		ENSG00000138434	1472.09	-1.19025	0.161771	7.63355e-05	0.00093538
		ENSG00000135655	919.881	-1.2558	0.181035	7.63507e-05	0.00093538
		ENSG00000110104	1817.76	-1.18586	0.160538	7.65982e-05	0.000937589
		ENSG00000100288	215.289	1.55644	0.278492	7.73113e-05	0.000945488
		ENSG00000060339	5168.22	1.19144	0.162344	7.7929e-05	0.000952208
		ENSG00000155008	407.749	-1.38332	0.220584	7.81422e-05	0.000953978
		ENSG00000266017	81.6234	2.08135	0.50746	7.85174e-05	0.00095772
		ENSG00000278601	27.3214	3.14682	1.21846	7.86838e-05	0.000958544
		ENSG00000084073	938.247	-1.24644	0.17863	7.87223e-05	0.000958544
		ENSG00000107815	1426.24	-1.26837	0.185304	7.9451e-05	0.000966573
		ENSG00000163346	1149.61	1.37306	0.217651	7.97406e-05	0.000969251
		ENSG00000232611	235.322	1.58979	0.291447	8.05146e-05	0.000977808
		ENSG00000257727	1819.83	1.24562	0.178812	8.14863e-05	0.000988748
		ENSG00000133835	1025.28	-1.22977	0.174343	8.31094e-05	0.00100756
		ENSG00000107796	254.912	1.60119	0.296424	8.31811e-05	0.00100756
		ENSG00000196177	376.581	-1.45297	0.244441	8.35492e-05	0.00101114
		ENSG00000171860	346.878	1.46298	0.247883	8.39491e-05	0.0010151
		ENSG00000175866	516.96	1.41323	0.231517	8.4449e-05	0.00102026
		ENSG00000105619	719.939	1.27385	0.187834	8.49377e-05	0.00102528
		ENSG00000250461	75.637	1.99103	0.466078	8.53339e-05	0.00102853
		ENSG00000137817	1114.73	1.27622	0.188617	8.53543e-05	0.00102853
		ENSG00000187796	4362.94	1.17487	0.158713	8.68218e-05	0.00104531
		ENSG00000156273	470.257	-1.35743	0.214307	8.83255e-05	0.00106237
		ENSG00000133103	371.309	-1.40385	0.229246	8.83916e-05	0.00106237
		ENSG00000130695	940.925	-1.23423	0.176523	8.90947e-05	0.0010699
		ENSG00000113971	269.801	1.51053	0.265569	8.99462e-05	0.0010792
		ENSG00000265808	774.204	-1.25767	0.183752	9.03746e-05	0.00108285
		ENSG00000091947	717.909	1.28639	0.192506	9.04371e-05	0.00108285
		ENSG00000176853	541.362	-1.37841	0.221402	9.04831e-05	0.00108285
		ENSG00000149806	11578	1.11534	0.141996	9.07796e-05	0.00108547
		ENSG00000114520	405.536	-1.3974	0.227826	9.19803e-05	0.00109888
		ENSG00000197969	872.51	-1.25175	0.182421	9.36248e-05	0.00111677
		ENSG00000076770	854.888	-1.24851	0.181443	9.3638e-05	0.00111677
		ENSG00000152256	844.391	-1.28712	0.19325	9.38743e-05	0.00111864
		ENSG00000121281	1958.82	-1.18861	0.163618	9.39625e-05	0.00111873
		ENSG00000142156	119.215	1.76026	0.363407	9.45377e-05	0.00112462
		ENSG00000248527	2493.82	-1.21204	0.170685	9.49897e-05	0.00112903
		ENSG00000160932	1513.99	1.37798	0.222169	9.55794e-05	0.00113508
		ENSG00000155256	1772.02	1.1659	0.157164	9.5776e-05	0.00113644
		ENSG00000070748	1712.64	-1.391	0.226551	9.64379e-05	0.00114253
		ENSG00000104679	947.134	1.36123	0.216935	9.65001e-05	0.00114253
		ENSG00000278949	40.2414	2.43083	0.722008	9.65349e-05	0.00114253
		ENSG00000185482	679.612	1.29183	0.195288	9.78613e-05	0.00115691
		ENSG00000164506	685.721	-1.32516	0.2057	9.79155e-05	0.00115691
		ENSG00000226721	26.0024	3.19764	1.38201	9.82191e-05	0.00115952
		ENSG00000114054	807.06	-1.27623	0.190607	9.87994e-05	0.00116538
		ENSG00000188647	323.529	-1.49884	0.263842	0.000100665	0.00118638
		ENSG00000196597	66.772	-2.0453	0.502783	0.000100873	0.00118783
		ENSG00000170340	720.741	-1.26732	0.188328	0.000102153	0.00120189
		ENSG00000175727	4099.93	1.11959	0.144441	0.000102835	0.0012089
		ENSG00000075826	594.595	1.29784	0.198076	0.000104325	0.00122494
		ENSG00000101974	405.685	-1.40814	0.233581	0.000104375	0.00122494
		ENSG00000091039	1844.82	-1.17735	0.161626	0.000105624	0.00123765
		ENSG00000230257	74.3579	1.98758	0.475275	0.000105788	0.00123765
		ENSG00000104687	842.263	-1.23788	0.1798	0.000105793	0.00123765
		ENSG00000111058	53.5237	2.21175	0.598356	0.000105813	0.00123765
		ENSG00000059588	1161.42	-1.32475	0.206858	0.000106512	0.00124478
		ENSG00000242971	31.8277	2.72437	0.933261	0.000106729	0.00124627
		ENSG00000166165	91.6689	1.91195	0.438115	0.000107638	0.00125584
		ENSG00000115839	816.339	-1.32193	0.2062	0.00010817	0.00126099
		ENSG00000102125	1099.41	1.29037	0.196307	0.000108453	0.00126324
		ENSG00000104331	1091.88	-1.20789	0.171161	0.00010944	0.00127367
		ENSG00000144713	15864.4	1.11831	0.144762	0.000110168	0.00128107
		ENSG00000095564	1156.71	-1.25591	0.185866	0.00011032	0.00128149
		ENSG00000138801	438.558	-1.45559	0.250691	0.000110388	0.00128149
		ENSG00000269973	156.223	1.63746	0.317891	0.00011116	0.00128939
		ENSG00000163701	1368.34	1.51422	0.271598	0.000111843	0.00129623
		ENSG00000228886	35.9915	2.54217	0.815554	0.000115505	0.00133756
		ENSG00000161057	2798.95	-1.14467	0.153071	0.000116608	0.00134921
		ENSG00000155307	273.433	-1.57077	0.293461	0.000116869	0.00135111
		ENSG00000186104	894.083	1.24283	0.182697	0.000117534	0.00135768
		ENSG00000052723	691.115	-1.27203	0.192016	0.000119863	0.00138344
		ENSG00000138180	1075.27	-1.23334	0.180117	0.000120518	0.00138973
		ENSG00000140534	1221.18	-1.23461	0.180517	0.000120608	0.00138973
		ENSG00000154727	486.095	-1.36963	0.223439	0.000120932	0.00139231
		ENSG00000119632	150.262	1.69004	0.341829	0.000121106	0.00139317
		ENSG00000136478	682.326	-1.27208	0.192199	0.000121283	0.00139406
		ENSG00000106780	140.344	-1.68928	0.3417	0.00012182	0.00139907
		ENSG00000139734	453.879	-1.35007	0.217182	0.000122042	0.00140047
		ENSG00000083312	2803.18	-1.18327	0.165138	0.000122677	0.00140661
		ENSG00000153147	2047.47	-1.16226	0.158873	0.000122937	0.00140843
		ENSG00000153130	472.229	-1.32518	0.209268	0.000123146	0.00140966
		ENSG00000101972	2547.13	-1.19219	0.167881	0.000123265	0.00140987
		ENSG00000179021	272.244	-1.47558	0.260321	0.000125492	0.00143398
		ENSG00000009335	2363.49	-1.15506	0.156968	0.000125578	0.00143398
		ENSG00000072071	169.296	1.84778	0.414071	0.000126097	0.00143872
		ENSG00000164924	9936.23	-1.10665	0.142748	0.000126389	0.00144088
		ENSG00000152457	734.184	1.33928	0.214403	0.000127562	0.00145306
		ENSG00000254531	104.703	1.86909	0.424948	0.000127697	0.00145341
		ENSG00000185885	2818	2.42793	0.751402	0.000128427	0.00146053
		ENSG00000227615	88.2699	1.86093	0.42184	0.000130201	0.0014795
		ENSG00000092929	1788.57	-1.15298	0.156801	0.000130697	0.00148392
		ENSG00000270804	159.098	1.62779	0.319011	0.000132366	0.00150166
		ENSG00000170606	4089.33	-1.10967	0.144121	0.000132572	0.00150277
		ENSG00000101856	859.448	-1.2466	0.18554	0.000132937	0.00150569
		ENSG00000169957	1788.33	1.15902	0.159106	0.000136523	0.00154475
		ENSG00000224870	761.303	1.24799	0.186354	0.000136608	0.00154475
		ENSG00000183242	800.819	1.25228	0.187738	0.000137028	0.00154825
		ENSG00000070669	184.765	1.5638	0.294994	0.000137718	0.00155479
		ENSG00000188211	364.007	-1.43294	0.247607	0.000139954	0.00157875
		ENSG00000150337	347.267	1.45181	0.254526	0.000141995	0.00160048
		ENSG00000115457	16905.7	1.0959	0.140797	0.000142352	0.00160321
		ENSG00000117614	1591.94	1.20285	0.173041	0.000143605	0.00161602
		ENSG00000274191	68.1208	2.01344	0.506826	0.000144487	0.00162464
		ENSG00000135974	472.087	-1.34712	0.219113	0.000144787	0.0016267
		ENSG00000134900	2191.85	-1.13966	0.154209	0.000147918	0.00166054
		ENSG00000226210	1180.3	1.20763	0.174967	0.00014875	0.00166854
		ENSG00000114648	630.614	-1.30206	0.204881	0.00014942	0.00167471
		ENSG00000253475	28.5368	3.04006	1.67549	0.000149716	0.00167668
		ENSG00000284946	116.437	-1.70354	0.35487	0.000150758	0.00168699
		ENSG00000174840	803.557	-1.25078	0.188709	0.000151645	0.00169556
		ENSG00000197744	231.898	-1.47255	0.263632	0.000153498	0.0017149
		ENSG00000180089	137.146	1.66941	0.340898	0.000154128	0.00172056
		ENSG00000138231	549.487	-1.28205	0.198934	0.00015434	0.00172155
		ENSG00000172292	1270.06	-1.18071	0.167277	0.00015583	0.00173678
		ENSG00000100714	3690.3	-1.1319	0.152593	0.0001576	0.00175511
		ENSG00000139514	3303.9	-1.19493	0.171812	0.000157773	0.00175564
		ENSG00000158806	96.2823	1.85331	0.42729	0.00015909	0.00176888
		ENSG00000146414	439.488	-1.33958	0.218307	0.00015971	0.00177436
		ENSG00000115808	764.453	-1.24439	0.187488	0.000160311	0.00177962
		ENSG00000196358	2700.81	1.23058	0.183262	0.000161796	0.00179468
		ENSG00000154174	1938.28	-1.14634	0.157294	0.000162368	0.00179854
		ENSG00000102145	150.632	1.71608	0.363057	0.000162403	0.00179854
		ENSG00000141505	33.1922	2.59217	0.905642	0.000163404	0.0018082
		ENSG00000177119	640.06	-1.25235	0.190477	0.000165461	0.00182888
		ENSG00000214063	268.376	1.58596	0.308647	0.000165535	0.00182888
		ENSG00000181315	171.333	-1.55754	0.297651	0.00016697	0.00184328
		ENSG00000033170	358.278	-1.41184	0.244283	0.000170922	0.00188541
		ENSG00000076554	756.185	-1.24525	0.188968	0.000174202	0.00192007
		ENSG00000145675	809.669	-1.22999	0.184321	0.00017673	0.0019464
		ENSG00000242861	75.037	2.04597	0.539541	0.000178795	0.00196759
		ENSG00000115419	2167.86	-1.14056	0.15668	0.000179	0.0019683
		ENSG00000204237	516.208	1.30817	0.209883	0.00017955	0.00197279
		ENSG00000105866	209.839	-1.52022	0.285135	0.000179708	0.00197297
		ENSG00000133731	322.503	-1.4192	0.247935	0.000179862	0.00197311
		ENSG00000066230	105.562	-1.72144	0.369492	0.000180882	0.00198274
		ENSG00000148291	478.473	1.32748	0.216455	0.000181061	0.00198315
		ENSG00000127311	99.8802	-1.78985	0.402161	0.000182571	0.00199812
		ENSG00000108510	815.879	-1.23019	0.184888	0.000183023	0.0020015
		ENSG00000110218	147.665	-1.62106	0.326024	0.000183212	0.00200195
		ENSG00000137807	849.135	-1.21384	0.179729	0.000183351	0.00200195
		ENSG00000164830	319.92	-1.38156	0.235443	0.000186425	0.00203371
		ENSG00000168004	128.134	1.67489	0.349731	0.000186552	0.00203371
		ENSG00000170677	134.155	-1.63631	0.333505	0.000189276	0.00206124
		ENSG00000131725	171.82	-1.58953	0.313994	0.000189373	0.00206124
		ENSG00000118503	534.985	-1.34607	0.223663	0.00019066	0.00207133
		ENSG00000130175	14981.4	1.11383	0.149273	0.000190729	0.00207133
		ENSG00000250612	72.3744	-1.93024	0.477359	0.000190745	0.00207133
		ENSG00000254893	25.1368	-2.62676	0.965101	0.000190942	0.00207186
		ENSG00000177989	50.4013	2.11927	0.590163	0.00019264	0.00208865
		ENSG00000099995	2861.48	-1.14919	0.160258	0.000193458	0.0020959
		ENSG00000272791	37.7137	2.50633	0.867156	0.000194782	0.0021086
		ENSG00000155660	7193.39	-1.18042	0.170093	0.000195525	0.00211457
		ENSG00000127946	1917.41	-1.14554	0.159267	0.000195636	0.00211457
		ENSG00000176208	801.779	-1.22626	0.184614	0.000195886	0.00211563
		ENSG00000006015	785.193	1.28377	0.203358	0.00019695	0.00212547
		ENSG00000110200	1124.25	1.18103	0.170602	0.000200291	0.00215987
		ENSG00000167658	55688.7	1.07852	0.139303	0.000203649	0.00219293
		ENSG00000262468	104.204	1.85314	0.439372	0.000203672	0.00219293
		ENSG00000166197	7319.05	-1.135	0.156528	0.000204065	0.00219547
		ENSG00000184281	1251.76	1.24566	0.191547	0.000205147	0.00220541
		ENSG00000251726	14.2122	2.80767	1.74385	0.000206687	0.00222025
		ENSG00000235174	248.686	1.44661	0.260983	0.000207562	0.00222794
		ENSG00000123360	654.559	1.39651	0.24292	0.0002081	0.002232
		ENSG00000276900	49.4133	2.18899	0.642869	0.000208634	0.00223531
		ENSG00000122042	341.26	-1.36042	0.230306	0.00020875	0.00223531
		ENSG00000142546	1615.44	1.15052	0.161615	0.00020889	0.00223531
		ENSG00000266235	18.6416	-2.8709	1.28212	0.000211098	0.00225721
		ENSG00000090674	298.572	1.4045	0.246314	0.000213558	0.0022805
		ENSG00000157227	4059.79	1.14831	0.161208	0.000213603	0.0022805
		ENSG00000184428	1983.14	1.14872	0.161365	0.00021411	0.00228417
		ENSG00000287665	55.0406	2.30924	0.730695	0.000215333	0.00229546
		ENSG00000188599	144.43	1.61725	0.329752	0.000216537	0.00230586
		ENSG00000128731	2316.12	-1.22502	0.185689	0.00021664	0.00230586
		ENSG00000145817	501.982	-1.28692	0.206147	0.000218766	0.00232624
		ENSG00000103024	235.47	1.4623	0.268064	0.000218887	0.00232624
		ENSG00000067840	79.4485	2.01834	0.538308	0.000221335	0.00235046
		ENSG00000250312	141.276	-1.59896	0.322738	0.000221689	0.00235243
		ENSG00000178381	543.473	1.31184	0.214857	0.000222917	0.00236367
		ENSG00000256663	23.1395	-2.61644	0.991367	0.000223685	0.00237001
		ENSG00000189077	658.595	1.26587	0.199748	0.000226762	0.00240078
		ENSG00000213047	300.342	-1.38256	0.239789	0.000227322	0.00240489
		ENSG00000073969	596.04	-1.25908	0.1976	0.000228156	0.00241188
		ENSG00000259797	37.832	2.28796	0.722735	0.000229003	0.00241901
		ENSG00000113658	785.092	-1.24846	0.194451	0.000233205	0.00246152
		ENSG00000258366	97.1339	-1.73165	0.384629	0.000234153	0.00246967
		ENSG00000105617	359.224	1.41124	0.250874	0.00023557	0.00248274
		ENSG00000149428	5686.06	-1.18121	0.172948	0.00023744	0.00250055
		ENSG00000196081	106.264	-1.73388	0.386333	0.000237641	0.00250079
		ENSG00000230671	46.4291	2.18692	0.655147	0.000238801	0.0025111
		ENSG00000151151	334.57	-1.47235	0.274166	0.000240351	0.00252236
		ENSG00000185361	697.866	1.23334	0.189961	0.000240378	0.00252236
		ENSG00000163820	509.424	-1.29758	0.21136	0.000240414	0.00252236
		ENSG00000112237	1194.51	-1.1613	0.166899	0.00024232	0.00254044
		ENSG00000112159	2755.89	-1.13335	0.158171	0.000243543	0.00254949
		ENSG00000260404	261.083	-1.41689	0.253685	0.000243548	0.00254949
		ENSG00000178695	19.2729	-2.75928	1.18139	0.000244378	0.00255609
		ENSG00000148484	691.343	-1.23674	0.191344	0.000244545	0.00255609
		ENSG00000048052	109.093	-1.81569	0.429354	0.000246097	0.00257038
		ENSG00000152193	634.135	-1.25651	0.197992	0.000246368	0.00257129
		ENSG00000079459	3701.32	-1.38881	0.243759	0.000246833	0.00257422
		ENSG00000152270	562.91	-1.37282	0.238319	0.000250392	0.00260939
		ENSG00000241549	78.7861	1.93456	0.496776	0.000250883	0.00261256
		ENSG00000185955	115.118	1.90127	0.477741	0.000251995	0.00262218
		ENSG00000196535	942.14	-1.20359	0.181118	0.000254281	0.00264399
		ENSG00000142046	128.295	1.74638	0.396142	0.000258361	0.00268441
		ENSG00000099337	60.975	2.05592	0.574343	0.000258881	0.00268782
		ENSG00000196205	6271.88	1.0868	0.144539	0.000261391	0.00271185
		ENSG00000166965	1422.42	1.16936	0.170718	0.000265928	0.00275688
		ENSG00000108094	450.724	-1.28778	0.209868	0.00026677	0.00276355
		ENSG00000184661	496.214	-1.31906	0.220822	0.000269432	0.00278786
		ENSG00000244219	59.4183	1.97126	0.523846	0.000269604	0.00278786
		ENSG00000156171	738.377	1.33984	0.228121	0.000269715	0.00278786
		ENSG00000280163	26.2638	2.6168	1.04329	0.000271787	0.00280719
		ENSG00000226360	131.947	1.67375	0.363225	0.000272135	0.00280871
		ENSG00000058063	1029.08	-1.25732	0.20005	0.0002745	0.00283102
		ENSG00000178951	1600.17	1.18537	0.176432	0.000276578	0.00285035
		ENSG00000071082	19988.7	1.07353	0.141122	0.000277886	0.00286171
		ENSG00000175105	307.571	-1.3851	0.245003	0.000278241	0.00286325
		ENSG00000180581	18.1013	-2.77222	1.28529	0.000283095	0.00291106
		ENSG00000261971	508.562	1.33325	0.226882	0.000284945	0.00292792
		ENSG00000151718	327.664	-1.37336	0.241395	0.000286936	0.00294622
		ENSG00000186908	619.189	-1.23373	0.192943	0.000288037	0.00295535
		ENSG00000144043	1178.29	-1.16138	0.169281	0.000288575	0.00295869
		ENSG00000215421	189.649	-1.50389	0.29156	0.000290032	0.00297144
		ENSG00000197081	3521.16	-1.18138	0.17592	0.000292041	0.00298983
		ENSG00000173218	320.969	-1.35276	0.234386	0.000292813	0.00299554
		ENSG00000072415	251.749	-1.41054	0.255653	0.000293991	0.00300539
		ENSG00000272754	22.4629	2.71792	1.20877	0.000295193	0.00301546
		ENSG00000197457	453.345	1.38278	0.245542	0.000296312	0.00302468
		ENSG00000118363	1509.42	-1.22884	0.191786	0.000296608	0.00302474
		ENSG00000124074	860.32	1.321	0.223362	0.000296751	0.00302474
		ENSG00000111530	2796.25	-1.12834	0.159162	0.000298509	0.00304044
		ENSG00000188177	155.055	1.81485	0.439208	0.000298969	0.0030429
		ENSG00000174080	59.4082	1.96891	0.530127	0.000299233	0.00304337
		ENSG00000252636	24.4609	2.7285	1.62803	0.000300907	0.00305817
		ENSG00000145715	477.879	-1.27635	0.208279	0.00030389	0.00308623
		ENSG00000182484	570.064	1.25813	0.202139	0.000305424	0.00309886
		ENSG00000182484	570.064	1.25813	0.202139	0.000305424	0.00309886
		ENSG00000167325	2096.79	-1.11718	0.155913	0.000305577	0.00309886
		ENSG00000187840	3779.45	1.14095	0.163789	0.000312398	0.00316353
		ENSG00000106546	262.614	-1.39947	0.252937	0.000312531	0.00316353
		ENSG00000163558	550.199	-1.24907	0.199463	0.000312635	0.00316353
		ENSG00000243667	490.829	1.31656	0.222902	0.000314004	0.00317508
		ENSG00000108679	352.528	2.3917	0.854919	0.000314609	0.0031789
		ENSG00000137770	946.7	-1.18611	0.178579	0.000315159	0.00318215
		ENSG00000003056	2016.18	-1.11291	0.154972	0.000315817	0.00318649
		ENSG00000266412	2777.35	-1.1543	0.168524	0.000322308	0.00324962
		ENSG00000122971	473.431	1.33574	0.230378	0.000324179	0.00326613
		ENSG00000198042	733.881	-1.20284	0.184813	0.00033004	0.00332278
		ENSG00000129083	1829.96	-1.12168	0.158411	0.000332089	0.00334101
		ENSG00000148175	1250.55	-1.14286	0.165274	0.000333134	0.00334695
		ENSG00000273882	12.9936	2.58157	1.70229	0.000333159	0.00334695
		ENSG00000081237	1061.63	-1.1652	0.172578	0.000334018	0.00335315
		ENSG00000134321	39.2695	2.26675	0.757632	0.000334738	0.00335797
		ENSG00000146731	10141.7	-1.05533	0.137558	0.000335634	0.00336453
		ENSG00000234545	1766.58	1.12026	0.158244	0.000339505	0.00340014
		ENSG00000111252	1883.74	-1.15503	0.169496	0.000339673	0.00340014
		ENSG00000092140	253.847	-1.41585	0.261371	0.000342961	0.00343059
		ENSG00000187630	149.467	1.62567	0.349901	0.000344056	0.00343908
		ENSG00000103550	1789.4	1.11526	0.15684	0.000344841	0.00344446
		ENSG00000135316	8633.73	-1.10094	0.152338	0.000346907	0.00346262
		ENSG00000279425	79.6508	1.79553	0.437287	0.000350118	0.00349217
		ENSG00000136937	1383.34	-1.13389	0.163059	0.000350435	0.00349284
		ENSG00000282851	223.18	1.44485	0.273263	0.000351308	0.00349694
		ENSG00000054148	1717.94	1.12844	0.16133	0.000351348	0.00349694
		ENSG00000136758	1777.98	-1.11949	0.158464	0.000351907	0.0034983
		ENSG00000109572	395.44	-1.29828	0.218668	0.000351986	0.0034983
		ENSG00000110811	54.0733	2.14238	0.666051	0.00035282	0.00350409
		ENSG00000252220	12.8609	2.55172	1.696	0.000355016	0.00352339
		ENSG00000274512	167.446	1.62154	0.349367	0.000356675	0.00353734
		ENSG00000125845	144.925	-1.73093	0.403441	0.000356977	0.00353782
		ENSG00000005812	567.095	-1.2434	0.199854	0.000357909	0.00354314
		ENSG00000213058	98.2812	1.71882	0.397285	0.000358021	0.00354314
		ENSG00000273270	146.344	1.64198	0.359376	0.000359987	0.00356007
		ENSG00000181061	449.511	-1.28273	0.213707	0.000361783	0.0035753
		ENSG00000104635	897.054	-1.28081	0.213167	0.000364368	0.00359778
		ENSG00000142632	231.409	1.48405	0.290037	0.000364574	0.00359778
		ENSG00000113552	255.519	-1.43826	0.271883	0.000367891	0.00362795
		ENSG00000083720	230.628	-1.4899	0.293294	0.000375234	0.00369775
		ENSG00000159674	326.114	1.42999	0.269405	0.000378986	0.00373209
		ENSG00000104825	875.564	1.30223	0.221567	0.000379609	0.00373559
		ENSG00000131941	70.0979	-2.00636	0.575521	0.000382816	0.0037645
		ENSG00000180776	1505.69	-1.12642	0.161892	0.000384522	0.0037786
		ENSG00000170448	177.6	-1.49278	0.295325	0.000385927	0.00378974
		ENSG00000226752	579.475	1.26094	0.207335	0.000387181	0.00379939
		ENSG00000134970	649.705	-1.22926	0.196374	0.000387522	0.00380006
		ENSG00000280381	37.8945	2.18043	0.708308	0.000389082	0.00381268
		ENSG00000258701	66.5349	1.95814	0.545269	0.000394836	0.00386634
		ENSG00000151929	422.921	-1.33584	0.234654	0.000396111	0.00387611
		ENSG00000073111	6247.32	-1.09734	0.152919	0.00039802	0.00389206
		ENSG00000035928	1967.27	-1.10257	0.154765	0.000402867	0.0039367
		ENSG00000179889	1077.46	-1.15278	0.171323	0.000406109	0.0039656
		ENSG00000275052	2081.89	-1.13474	0.165496	0.000409807	0.00399892
		ENSG00000204149	63.9193	-1.84822	0.477785	0.000410659	0.00400443
		ENSG00000173517	554.142	-1.31622	0.228273	0.000411378	0.00400863
		ENSG00000235636	9.90051	-2.43313	1.70157	0.000413032	NA
		ENSG00000107872	1007.9	1.24865	0.20424	0.000413441	0.00402593
		ENSG00000276571	30.4789	2.31561	0.83678	0.000413835	0.00402696
		ENSG00000203875	5753.59	1.0843	0.149284	0.000416374	0.00404602
		ENSG00000148411	795.403	-1.19505	0.185895	0.000416374	0.00404602
		ENSG00000086061	10692.6	-1.16255	0.175105	0.000420724	0.00408464
		ENSG00000232388	678.166	1.21782	0.193863	0.000420934	0.00408464
		ENSG00000101752	1034.23	-1.20884	0.190804	0.000421576	0.00408803
		ENSG00000115339	123.681	-1.66284	0.376361	0.000421993	0.00408923
		ENSG00000092841	8218.01	1.17354	0.178992	0.000426203	0.00412716
		ENSG00000083937	285.843	-1.36205	0.24616	0.00042731	0.00413501
		ENSG00000169926	2048.63	-1.13729	0.166972	0.000428517	0.00414382
		ENSG00000156110	1386.83	-1.14852	0.170774	0.000430685	0.00416018
		ENSG00000164347	486.265	-1.2577	0.208187	0.000430806	0.00416018
		ENSG00000109606	5771.45	-1.05699	0.140955	0.000431764	0.00416655
		ENSG00000114346	753.427	-1.23047	0.198743	0.000433216	0.00417768
		ENSG00000161654	565.252	-1.22831	0.198056	0.000434837	0.00419041
		ENSG00000106683	858.264	-1.17116	0.178528	0.000435613	0.00419499
		ENSG00000180182	892.687	-1.16775	0.177471	0.000438117	0.00421619
		ENSG00000198589	573.272	-1.28443	0.21809	0.000439048	0.00422224
		ENSG00000151726	1247.81	-1.16849	0.177873	0.000442517	0.00425268
		ENSG00000039123	1943.25	-1.11378	0.15969	0.000443153	0.00425585
		ENSG00000079387	617.506	-1.21515	0.193922	0.000445628	0.00427668
		ENSG00000166200	1154.11	-1.20189	0.189453	0.000448299	0.00429857
		ENSG00000075399	245.74	1.4089	0.265506	0.000448525	0.00429857
		ENSG00000186812	593.099	1.24961	0.206348	0.000454896	0.00435663
		ENSG00000198887	558.216	-1.25533	0.208488	0.000457609	0.00437961
		ENSG00000163923	399.743	1.30038	0.22484	0.0004601	0.00440043
		ENSG00000119927	480.178	-1.30661	0.22731	0.000464094	0.0044356
		ENSG00000115232	4736.06	-1.06551	0.144581	0.000464861	0.00443988
		ENSG00000116754	7560.88	1.14102	0.169412	0.000465412	0.0044421
		ENSG00000164597	771.987	-1.17743	0.181716	0.000465874	0.00444347
		ENSG00000204604	213.742	-1.44209	0.279943	0.000466457	0.00444599
		ENSG00000130159	1229.58	1.1422	0.169877	0.000467566	0.00445353
		ENSG00000177946	727.225	1.21898	0.196128	0.000468542	0.00445978
		ENSG00000139636	900.833	1.20585	0.191582	0.000468878	0.00445993
		ENSG00000164308	1707.66	1.16735	0.178472	0.000471195	0.00447892
		ENSG00000123159	282.488	1.36487	0.249825	0.000476105	0.00452251
		ENSG00000279700	67.1335	1.89875	0.521296	0.000478244	0.00453974
		ENSG00000169733	681.01	1.20092	0.190334	0.000481665	0.0045691
		ENSG00000104946	476.971	1.27981	0.218337	0.000482786	0.00457615
		ENSG00000126860	369.114	1.50806	0.308996	0.000483547	0.00457615
		ENSG00000178974	434.002	-1.26709	0.213768	0.00048357	0.00457615
		ENSG00000204634	546.062	-1.26596	0.213366	0.00048372	0.00457615
		ENSG00000073737	502.389	-1.52452	0.316369	0.000484965	0.00458431
		ENSG00000182224	26.963	-2.27441	0.828221	0.000485239	0.00458431
		ENSG00000138398	6372.22	1.06917	0.146334	0.000486598	0.00459404
		ENSG00000110011	316.463	1.35609	0.247139	0.00048995	0.00462255
		ENSG00000196313	3417.12	-1.08059	0.150272	0.000494672	0.00466396
		ENSG00000126246	60.9853	2.01501	0.607664	0.000496116	0.00467441
		ENSG00000085433	174.036	-1.51274	0.311984	0.000497029	0.00467986
		ENSG00000104852	10233.5	1.05178	0.14097	0.000497622	0.00468228
		ENSG00000214022	2575.16	-1.15864	0.176408	0.000498855	0.00469072
		ENSG00000254469	164.107	1.66884	0.387541	0.000501957	0.00471671
		ENSG00000113273	659.901	-1.25666	0.210825	0.000503846	0.00472834
		ENSG00000283041	1288.9	1.1853	0.185697	0.000503873	0.00472834
		ENSG00000180385	948.65	1.30514	0.228961	0.00051365	0.00481685
		ENSG00000219201	16.983	-2.45561	1.60952	0.000516739	0.00483831
		ENSG00000171723	236.894	-1.40453	0.267556	0.000516914	0.00483831
		ENSG00000162852	258.767	-1.39681	0.264464	0.000516978	0.00483831
		ENSG00000160050	84.0043	1.7326	0.424464	0.000522048	0.00488248
		ENSG00000011405	388.352	-1.31044	0.231413	0.000524696	0.00490396
		ENSG00000176597	177.575	-1.45848	0.290373	0.000526662	0.00491904
		ENSG00000124333	818.755	-1.27775	0.219409	0.000527525	0.0049238
		ENSG00000124333	818.755	-1.27775	0.219409	0.000527525	0.0049238
		ENSG00000143543	1379.16	1.12871	0.167207	0.00053004	0.00494176
		ENSG00000145907	5059.65	-1.0569	0.143407	0.000530158	0.00494176
		ENSG00000111859	85.5286	-1.71594	0.416555	0.000536262	0.00499533
		ENSG00000240065	570.325	1.37896	0.258346	0.000536714	0.0049962
		ENSG00000273149	1560.92	1.27671	0.219453	0.000538447	0.00500899
		ENSG00000268201	43.0145	2.10428	0.689945	0.000539451	0.00501499
		ENSG00000280433	140.552	1.54995	0.332307	0.000546292	0.00507521
		ENSG00000213866	92.8361	-1.70125	0.409488	0.00054752	0.00508323
		ENSG00000120526	456.02	-1.26769	0.216606	0.000550582	0.00510825
		ENSG00000108582	2007.9	-1.09019	0.154922	0.00055319	0.00512904
		ENSG00000257594	15.9512	-2.54291	1.4094	0.000556379	0.00515518
		ENSG00000184058	878.531	1.16502	0.180354	0.000556885	0.00515645
		ENSG00000255717	5316.52	1.13533	0.170209	0.000557638	0.00516
		ENSG00000211455	1300.54	-1.14354	0.173168	0.000563499	0.00521078
		ENSG00000141577	956.036	1.15783	0.178148	0.000566291	0.00523313
		ENSG00000102755	64.8457	-1.82675	0.487903	0.000573261	0.00529404
		ENSG00000183734	206.036	1.44355	0.286922	0.000578347	0.00533747
		ENSG00000134871	565.486	-1.22983	0.203865	0.000578896	0.00533817
		ENSG00000173145	971.418	-1.17429	0.184224	0.000579188	0.00533817
		ENSG00000139350	616.608	-1.19775	0.192506	0.000581048	0.00535177
		ENSG00000105612	263.553	1.49266	0.308516	0.000582882	0.00536513
		ENSG00000131149	1364.86	-1.12633	0.167842	0.000583683	0.00536896
		ENSG00000250321	54.2358	1.93846	0.568131	0.000590162	0.00542498
		ENSG00000138018	1983.57	-1.09024	0.15588	0.000592316	0.00544119
		ENSG00000127995	348.041	-1.30689	0.232856	0.000593462	0.00544814
		ENSG00000075568	951.518	-1.152	0.17699	0.000596901	0.0054761
		ENSG00000244332	27.2292	2.43641	1.099	0.000604914	0.00554597
		ENSG00000099622	3911.77	1.18741	0.18996	0.00061845	0.00566635
		ENSG00000188610	284.923	-1.33058	0.243178	0.000624578	0.00571874
		ENSG00000108509	604.237	1.31159	0.235859	0.000625156	0.00572028
		ENSG00000164163	2554.38	-1.14015	0.173678	0.000626523	0.00572903
		ENSG00000023902	1208.79	1.33766	0.24607	0.000627741	0.00573641
		ENSG00000258565	37.6638	2.07177	0.683615	0.000629106	0.00574512
		ENSG00000255156	11.2631	2.29563	1.62802	0.000629716	NA
		ENSG00000132964	707.822	-1.20651	0.197235	0.000634757	0.00579293
		ENSG00000243819	73.0257	1.85227	0.513695	0.000639701	0.00583424
		ENSG00000197208	228.807	-1.39487	0.269869	0.000646851	0.00589272
		ENSG00000267283	114.68	1.67785	0.405538	0.000646958	0.00589272
		ENSG00000091140	2947.33	-1.14664	0.176459	0.000647694	0.00589558
		ENSG00000021776	1037.98	-1.1319	0.171384	0.000648849	0.00590224
		ENSG00000163399	6770.08	-1.03756	0.139598	0.000650834	0.00591644
		ENSG00000151491	90.1917	-1.66109	0.396644	0.000652094	0.00592404
		ENSG00000170248	1575.89	-1.22233	0.203495	0.000653347	0.00593156
		ENSG00000183474	245.104	-1.41129	0.277189	0.000657603	0.00596631
		ENSG00000101447	357.412	-1.31742	0.239352	0.000658573	0.00597123
		ENSG00000183496	91.5562	-1.65554	0.394387	0.00066202	0.00599595
		ENSG00000242551	59.7797	1.86567	0.526051	0.000662158	0.00599595
		ENSG00000065809	1272.88	-1.16026	0.181624	0.000663672	0.00600576
		ENSG00000122591	954.286	-1.15789	0.180802	0.000664179	0.00600645
		ENSG00000168116	439.964	-1.25188	0.214706	0.000665151	0.00601134
		ENSG00000007384	42.1874	2.021	0.647801	0.000667356	0.00602737
		ENSG00000277734	372.348	1.33769	0.247838	0.000673113	0.00607543
		ENSG00000114127	441.011	-1.28426	0.227165	0.000674331	0.0060825
		ENSG00000213442	287.039	1.36268	0.257898	0.000674769	0.00608251
		ENSG00000131381	290.156	-1.32071	0.241313	0.000677183	0.00610033
		ENSG00000187109	21075.4	1.10233	0.161971	0.000680993	0.00613069
		ENSG00000172086	275.383	1.47128	0.304618	0.000686888	0.00617978
		ENSG00000171443	199.512	1.58138	0.357158	0.000688468	0.00619
		ENSG00000173852	936.501	-1.20488	0.198194	0.000689043	0.00619118
		ENSG00000047315	3525.13	-1.07089	0.151584	0.000694877	0.00623959
		ENSG00000204859	1172.73	1.12535	0.170228	0.000696092	0.00624647
		ENSG00000134864	37.4357	2.05784	0.687036	0.000700738	0.00628412
		ENSG00000161328	186.754	1.46325	0.301879	0.0007042	0.00631112
		ENSG00000269940	83.5464	-1.69277	0.419475	0.000710853	0.00636219
		ENSG00000279089	144.635	1.5073	0.322379	0.000710923	0.00636219
		ENSG00000253981	204.081	-1.4386	0.291326	0.000711266	0.00636219
		ENSG00000279917	21.3157	2.43193	1.20717	0.00071408	0.00638327
		ENSG00000277053	113.927	-1.56365	0.350652	0.000727408	0.00649824
		ENSG00000261578	40.7664	2.02491	0.663574	0.000730645	0.00652298
		ENSG00000229944	22.7173	-2.25632	0.907612	0.000735297	0.00655821
		ENSG00000086758	5675.27	-1.07373	0.153338	0.000735531	0.00655821
		ENSG00000177889	3799.35	-1.12938	0.172525	0.00073614	0.00655945
		ENSG00000094880	785.335	-1.18205	0.191418	0.000745073	0.00663481
		ENSG00000141971	710.958	1.17917	0.190418	0.000746618	0.00664433
		ENSG00000123096	123.464	1.57528	0.35818	0.000754294	0.00670836
		ENSG00000108506	485.698	-1.23913	0.212687	0.000757251	0.00672723
		ENSG00000216285	18.0341	-2.36592	1.08824	0.00075738	0.00672723
		ENSG00000103811	2906.79	1.15383	0.181649	0.000758793	0.00673549
		ENSG00000269038	69.6823	1.87606	0.548025	0.000772081	0.00684909
		ENSG00000243449	633.335	1.26816	0.224475	0.000785089	0.00696006
		ENSG00000151014	250.856	-1.4756	0.311519	0.000788928	0.00698965
		ENSG00000235859	288.105	1.35967	0.261173	0.000794615	0.00703557
		ENSG00000241685	591.523	1.20061	0.199452	0.000797081	0.00705009
		ENSG00000198153	17.9942	-2.35143	1.08886	0.000797266	0.00705009
		ENSG00000100345	18209.7	-1.11683	0.169529	0.000802542	0.00709225
		ENSG00000143674	337.761	-1.32471	0.24723	0.000803423	0.00709554
		ENSG00000275895	32.8193	2.08914	0.739814	0.000804237	0.00709824
		ENSG00000267121	198.473	1.46623	0.30814	0.000809553	0.00714064
		ENSG00000155097	846.059	-1.17513	0.190564	0.000814341	0.00717834
		ENSG00000227345	560.261	-1.19337	0.197237	0.00081533	0.00718252
		ENSG00000072756	588.196	-1.19928	0.199534	0.000820571	0.00722413
		ENSG00000277634	10.6955	2.17829	1.59398	0.000820758	NA
		ENSG00000201863	19.6617	2.28767	1.53259	0.00082257	0.00723717
		ENSG00000184988	199.03	1.41198	0.28452	0.000825447	0.0072579
		ENSG00000140365	1546.43	1.09449	0.162264	0.000830403	0.00729688
		ENSG00000226328	126.69	1.65643	0.407516	0.000831729	0.00730393
		ENSG00000011021	609.755	-1.20548	0.202162	0.000834545	0.00732405
		ENSG00000143669	1319.58	-1.20837	0.203325	0.000838193	0.00735145
		ENSG00000219150	11.0331	2.15634	1.59448	0.00084194	NA
		ENSG00000143337	922.031	-1.13656	0.177344	0.000844347	0.00740077
		ENSG00000272219	23.9632	2.25639	0.952698	0.000845062	0.00740238
		ENSG00000260236	83.4446	1.764	0.476245	0.000848609	0.00742879
		ENSG00000156471	2449.13	-1.08821	0.160545	0.00085631	0.00749151
		ENSG00000117450	4898.57	-1.04535	0.145862	0.000861599	0.00753305
		ENSG00000113460	1510.48	-1.09795	0.164098	0.000864728	0.00755568
		ENSG00000203286	19.5061	2.37519	1.33447	0.000867701	0.00757691
		ENSG00000100575	823.935	1.14406	0.180616	0.000873348	0.00762145
		ENSG00000111335	570.425	2.36539	1.3715	0.000873968	0.00762209
		ENSG00000286314	22.0022	2.329	1.10074	0.000877247	0.00764591
		ENSG00000276550	794.461	-1.15576	0.184983	0.000880545	0.00766612
		ENSG00000117395	2149.27	-1.07634	0.156844	0.000880665	0.00766612
		ENSG00000287263	257.477	1.34315	0.257483	0.000888436	0.00772895
		ENSG00000137965	46.4187	2.20452	0.898961	0.000895757	0.00778779
		ENSG00000198793	1622.03	-1.09746	0.164629	0.000904256	0.00785224
		ENSG00000204482	1439.57	1.09756	0.164671	0.000904573	0.00785224
		ENSG00000157306	74.3662	1.86369	0.554749	0.000905297	0.00785224
		ENSG00000276547	31.5834	-2.06769	0.739894	0.000905421	0.00785224
		ENSG00000279951	10.511	2.13459	1.58091	0.000906118	NA
		ENSG00000211491	10.5842	2.13154	1.5816	0.000907359	NA
		ENSG00000156575	47.0222	1.90368	0.587383	0.000907638	0.00786657
		ENSG00000138439	426.485	-1.25117	0.221405	0.000913682	0.00791404
		ENSG00000162148	51.5589	1.84928	0.544666	0.000915573	0.0079255
		ENSG00000241641	10.4414	2.12681	1.578	0.000924033	NA
		ENSG00000079785	3682.18	-1.04867	0.147975	0.000924534	0.00799383
		ENSG00000206127	21.1751	-2.22335	0.936141	0.000924612	0.00799383
		ENSG00000124279	276.887	-1.31187	0.245821	0.000927262	0.00801177
		ENSG00000112514	2727.69	1.13462	0.178548	0.0009419	0.00813321
		ENSG00000112701	1304.45	-1.13877	0.180085	0.000943885	0.0081403
		ENSG00000173674	3882.07	-1.07902	0.158828	0.000944155	0.0081403
		ENSG00000064726	1134.31	-1.11247	0.170654	0.000944471	0.0081403
		ENSG00000197180	77.3938	1.74012	0.469261	0.000954702	0.00822341
		ENSG00000125166	3038.77	-1.0814	0.159956	0.000962206	0.00828293
		ENSG00000073060	3908.16	-1.03813	0.144953	0.000965895	0.00830955
		ENSG00000003249	392.655	1.39959	0.285696	0.00101045	0.00868748
		ENSG00000075303	704.352	-1.15833	0.188554	0.00101435	0.00871566
		ENSG00000261221	551.394	1.21283	0.209024	0.00101513	0.00871702
		ENSG00000102390	1318.96	1.10797	0.170299	0.00101796	0.00873591
		ENSG00000255197	113.218	1.58564	0.379167	0.00103109	0.00883678
		ENSG00000085465	41.5059	1.92422	0.621394	0.00103122	0.00883678
		ENSG00000100578	458.876	-1.21264	0.209302	0.00103161	0.00883678
		ENSG00000170471	1107.11	-1.10671	0.170151	0.00103664	0.00887438
		ENSG00000105376	54.6883	1.82021	0.535288	0.0010424	0.00891828
		ENSG00000118162	1395.16	1.12755	0.177913	0.00105016	0.00897914
		ENSG00000121680	906.209	1.17009	0.193609	0.00105108	0.00898145
		ENSG00000109790	692.606	-1.17022	0.193689	0.00105274	0.0089902
		ENSG00000117054	783.186	-1.17422	0.195199	0.00105354	0.00899148
		ENSG00000207162	17.9444	2.30158	1.30914	0.00105788	0.00902305
		ENSG00000100426	1278.38	-1.09693	0.167035	0.00106132	0.00904683
		ENSG00000157106	1982.43	-1.08882	0.164249	0.00106872	0.00910433
		ENSG00000226499	20.9079	2.26583	1.08866	0.00106979	0.00910787
		ENSG00000214535	68.9766	1.73005	0.472436	0.00108423	0.00922517
		ENSG00000246695	41.0571	2.04419	0.751232	0.00108815	0.00925291
		ENSG00000285437	270.299	1.35421	0.26817	0.00108885	0.00925328
		ENSG00000280048	10.0584	2.04932	1.55265	0.00110828	NA
		ENSG00000125618	114.528	1.59068	0.386008	0.00110919	0.00942034
		ENSG00000073910	403.868	-1.22828	0.217146	0.00111699	0.00948085
		ENSG00000162711	478.967	-1.36612	0.274198	0.00111814	0.00948479
		ENSG00000251692	207.947	-1.37762	0.279452	0.00112392	0.00952803
		ENSG00000188167	53.5599	-1.81082	0.536233	0.00113017	0.00957521
		ENSG00000213640	33.2718	2.03933	0.754624	0.00113454	0.00960644
		ENSG00000137959	67.3465	1.44743	1.51955	0.0011368	0.00961968
		ENSG00000163605	1438.89	-1.1076	0.172224	0.00114807	0.00970921
		ENSG00000154642	173.658	-1.44042	0.30919	0.00114941	0.0097146
		ENSG00000089289	1771.72	1.10776	0.172344	0.00115224	0.00973266
		ENSG00000139618	898.786	-1.15055	0.188142	0.0011537	0.00973646
		ENSG00000270781	26.1292	2.11727	0.857004	0.00115408	0.00973646
		ENSG00000197568	96.6811	1.69947	0.456783	0.00116022	0.0097823
		ENSG00000128564	59.3714	1.80321	0.532997	0.00116099	0.00978287
		ENSG00000137478	1072.19	-1.10048	0.169846	0.00116212	0.00978505
		ENSG00000112139	60.5109	1.78081	0.51567	0.00116265	0.00978505
		ENSG00000135905	302.498	-1.4478	0.313415	0.00116942	0.00983606
		ENSG00000234444	690.018	-1.20619	0.209607	0.00117062	0.00984026
		ENSG00000076604	1170.32	1.11637	0.175812	0.00117326	0.00985651
		ENSG00000165525	2331.22	1.0558	0.154006	0.00117685	0.00988072
		ENSG00000135040	783.481	-1.13039	0.181073	0.00117962	0.00989801
		ENSG00000107854	1395.5	-1.09855	0.169434	0.00118176	0.00991005
		ENSG00000280402	25.7866	2.14678	0.9108	0.00118967	0.00997035
		ENSG00000207741	13.7443	-2.24394	1.34621	0.00119427	0.0100029
		ENSG00000134215	184.23	-1.4267	0.304376	0.00120187	0.0100605
		ENSG00000183475	287.963	-1.28774	0.243173	0.00121321	0.0101493
		ENSG00000279476	23.378	2.161	0.942632	0.00121495	0.0101579
		ENSG00000112624	238.427	-1.34706	0.268599	0.00121936	0.0101886
		ENSG00000143578	107.964	1.60254	0.398761	0.00122558	0.0102345
		ENSG00000135406	80.1226	1.74438	0.493577	0.00123109	0.0102706
		ENSG00000065615	380.791	-1.23407	0.221769	0.00123262	0.0102706
		ENSG00000266302	14.0135	-2.22751	1.35437	0.00123267	0.0102706
		ENSG00000120896	73.4368	1.7298	0.483029	0.00123292	0.0102706
		ENSG00000200651	19.7938	2.24601	1.18284	0.00123359	0.0102706
		ENSG00000187954	828.72	1.1403	0.185703	0.00123967	0.010315
		ENSG00000132405	1518.53	-1.07727	0.162595	0.00124491	0.0103525
		ENSG00000273084	43.6447	1.89893	0.624995	0.00124783	0.0103706
		ENSG00000162980	1164.09	-1.10154	0.171533	0.00125222	0.0104009
		ENSG00000118804	25.7407	-2.08048	0.832002	0.00125855	0.0104472
		ENSG00000287562	220.838	1.5045	0.345263	0.00126047	0.0104569
		ENSG00000172932	4906.14	1.02432	0.143978	0.0012695	0.0105256
		ENSG00000161265	170.116	1.44565	0.315758	0.00127193	0.0105395
		ENSG00000185347	1007.81	1.17055	0.197784	0.00127854	0.0105811
		ENSG00000105409	20.035	2.23568	1.20124	0.00127919	0.0105811
		ENSG00000108588	1804.81	-1.06023	0.15689	0.00127923	0.0105811
		ENSG00000196465	1914.92	1.08951	0.16762	0.00128817	0.0106488
		ENSG00000078747	869.516	-1.11968	0.178871	0.00129732	0.0107181
		ENSG00000123124	216.931	-1.33931	0.267329	0.00130402	0.010767
		ENSG00000105810	622.231	-1.1666	0.196719	0.00130621	0.0107787
		ENSG00000130803	1767.01	-1.05753	0.156305	0.00131086	0.0108088
		ENSG00000183850	70.9857	-1.69492	0.46334	0.00131141	0.0108088
		ENSG00000111639	3896.38	1.06902	0.160485	0.00131311	0.0108165
		ENSG00000176619	3158.14	-1.03766	0.149226	0.00131441	0.0108186
		ENSG00000172236	54.324	1.8043	0.547383	0.00131491	0.0108186
		ENSG00000105717	74.4377	1.67548	0.45065	0.00132409	0.0108877
		ENSG00000109084	1945.87	-1.07212	0.161797	0.00132824	0.0109154
		ENSG00000270441	93.0496	1.67436	0.450326	0.00133168	0.0109372
		ENSG00000135341	1026.55	-1.10086	0.172425	0.00133576	0.0109642
		ENSG00000130164	1262.51	-1.23676	0.225007	0.00134516	0.0110349
		ENSG00000206991	23.1851	2.13659	0.947406	0.00135543	0.0111126
		ENSG00000101413	869.771	-1.20793	0.213729	0.00135998	0.0111433
		ENSG00000288093	31.8364	2.00401	0.754775	0.00136779	0.0112008
		ENSG00000125977	10171.2	1.03654	0.149474	0.00137204	0.011229
		ENSG00000132967	457.327	-1.2158	0.217096	0.00137354	0.0112346
		ENSG00000137171	397.687	1.24638	0.229677	0.00138556	0.0113264
		ENSG00000122592	21.2986	2.15623	0.999529	0.00138716	0.0113328
		ENSG00000028310	3395.79	1.03748	0.149994	0.00138896	0.0113408
		ENSG00000121851	619.261	1.24575	0.2295	0.0013898	0.0113411
		ENSG00000261359	115.603	1.59157	0.39991	0.00139072	0.011342
		ENSG00000170903	333.124	-1.27871	0.243285	0.00139505	0.0113707
		ENSG00000160447	283.952	1.29784	0.251724	0.00141031	0.0114883
		ENSG00000154719	352.404	-1.25103	0.232287	0.00142289	0.0115832
		ENSG00000241106	108.063	1.53717	0.369284	0.00142362	0.0115832
		ENSG00000198862	481.285	-1.20967	0.215648	0.00143209	0.0116453
		ENSG00000238829	9.75885	1.93484	1.51724	0.00143504	NA
		ENSG00000223459	17.8655	-2.1533	1.01462	0.0014362	0.0116719
		ENSG00000102030	2304.38	1.06209	0.15945	0.00143734	0.0116744
		ENSG00000131711	46.576	2.04944	0.832331	0.00145747	0.011831
		ENSG00000080824	48406	-1.00693	0.139811	0.00146007	0.0118453
		ENSG00000277203	523	1.17649	0.203013	0.00146343	0.0118656
		ENSG00000130150	161.822	-1.42755	0.312696	0.00146652	0.0118837
		ENSG00000177076	32.1138	-1.94831	0.706801	0.00148612	0.0120356
		ENSG00000048140	371.309	1.24458	0.230859	0.00149075	0.0120661
		ENSG00000172232	3792.25	1.04034	0.152156	0.0014937	0.0120725
		ENSG00000127481	2783.43	-1.06835	0.162388	0.00149375	0.0120725
		ENSG00000286873	57.4809	1.74798	0.515103	0.00149414	0.0120725
		ENSG00000178026	64.9429	1.70114	0.479028	0.00149515	0.0120732
		ENSG00000005175	1086.51	-1.09118	0.170871	0.00149595	0.0120732
		ENSG00000071794	1328.93	-1.07055	0.163243	0.00149767	0.0120801
		ENSG00000274135	21.3143	2.13441	0.996877	0.00149882	0.0120823
		ENSG00000280347	56.2598	-1.72887	0.500819	0.00150637	0.0121362
		ENSG00000136021	1169.09	-1.08775	0.169755	0.00150943	0.0121494
		ENSG00000179941	166.684	-1.40465	0.302659	0.00150975	0.0121494
		ENSG00000164054	2643.01	1.04442	0.153828	0.00151171	0.0121582
		ENSG00000136942	16972.6	1.00156	0.138424	0.00151551	0.0121817
		ENSG00000167395	734.63	-1.13781	0.188825	0.00152056	0.0122153
		ENSG00000213152	33.591	1.9596	0.725395	0.00152366	0.0122331
		ENSG00000005889	558.411	-1.17936	0.205216	0.00153468	0.012314
		ENSG00000130707	7274.06	1.01188	0.142307	0.0015355	0.012314
		ENSG00000276529	93.2234	1.58102	0.399886	0.00154033	0.0123429
		ENSG00000143870	10316.8	-1.03771	0.151691	0.00154103	0.0123429
		ENSG00000143793	1301.51	1.07679	0.166055	0.00154176	0.0123429
		ENSG00000145780	251.834	-1.31184	0.261003	0.00156434	0.0125165
		ENSG00000136824	1482.3	-1.06431	0.161736	0.00156882	0.0125452
		ENSG00000075790	60.2237	-1.72547	0.502406	0.00157255	0.0125678
		ENSG00000092094	1300.67	1.08348	0.168963	0.00157812	0.0126051
		ENSG00000100321	73.049	1.7126	0.493111	0.00158468	0.0126487
		ENSG00000166478	249.601	-1.29639	0.254628	0.00158539	0.0126487
		ENSG00000213139	50.9572	1.76396	0.535488	0.00159644	0.0127272
		ENSG00000138674	1267.18	-1.0804	0.168025	0.00159706	0.0127272
		ENSG00000284607	16.6841	2.1466	1.2771	0.00160342	0.0127706
		ENSG00000148337	3508.94	1.02135	0.146407	0.00160756	0.0127963
		ENSG00000113272	735.327	1.14554	0.193041	0.0016125	0.0128283
		ENSG00000151247	1379.32	-1.12718	0.186029	0.00161974	0.0128786
		ENSG00000280202	151.69	-1.41368	0.309966	0.00162075	0.0128793
		ENSG00000198898	1370.87	-1.06667	0.163205	0.00162413	0.0128918
		ENSG00000248367	67.9081	1.81368	0.581919	0.00162418	0.0128918
		ENSG00000171159	740.7	1.14892	0.194595	0.00163016	0.0129319
		ENSG00000147684	3769.87	1.02146	0.146693	0.00163371	0.0129527
		ENSG00000198899	26168.1	-1.10642	0.17843	0.00164847	0.0130623
		ENSG00000125629	292.027	-1.27548	0.246954	0.00166105	0.0131526
		ENSG00000240429	57.6378	1.71295	0.49803	0.00166174	0.0131526
		ENSG00000239306	2102.63	-1.04708	0.156477	0.00167537	0.0132529
		ENSG00000065613	1333.66	-1.06641	0.163886	0.00169807	0.0134181
		ENSG00000121644	774.279	-1.11884	0.183778	0.00169818	0.0134181
		ENSG00000171222	1591.74	1.23583	0.230754	0.0017008	0.0134312
		ENSG00000173930	36.1859	-1.87345	0.6493	0.00170327	0.0134356
		ENSG00000225177	40.4616	1.89003	0.667499	0.00170328	0.0134356
		ENSG00000247157	43.8775	1.86811	0.645073	0.00171794	0.0135436
		ENSG00000146587	620.603	-1.20273	0.217331	0.00171906	0.0135448
		ENSG00000252202	33.79	1.92412	0.709897	0.00172564	0.0135889
		ENSG00000143942	244.725	-1.29159	0.255276	0.00173233	0.0136339
		ENSG00000196247	504.46	-1.17607	0.206823	0.00174035	0.0136893
		ENSG00000004838	94.9784	1.69011	0.484796	0.00174191	0.0136939
		ENSG00000173581	131.261	1.48305	0.349835	0.00174779	0.0137237
		ENSG00000113649	2418.73	-1.04062	0.154797	0.00174854	0.0137237
		ENSG00000187037	76.4312	-1.61997	0.434109	0.00174865	0.0137237
		ENSG00000196275	199.983	1.42934	0.321244	0.00175165	0.0137395
		ENSG00000102043	22.3255	-2.03042	0.867295	0.00175581	0.0137644
		ENSG00000213398	122.423	1.63061	0.441967	0.00175982	0.013788
		ENSG00000229585	17.6359	2.1231	1.15034	0.00177137	0.0138688
		ENSG00000162585	854.712	1.11498	0.183152	0.00177211	0.0138688
		ENSG00000140264	8413.47	1.03923	0.154567	0.00177871	0.0139126
		ENSG00000103194	2771.62	-1.06287	0.163431	0.00178396	0.0139459
		ENSG00000116922	283.318	-1.26973	0.246622	0.00178572	0.0139517
		ENSG00000133119	1123.36	-1.11042	0.181563	0.00178739	0.0139517
		ENSG00000160325	82.9157	1.63035	0.44304	0.00178771	0.0139517
		ENSG00000113368	9382.97	-1.00814	0.14324	0.00179049	0.0139657
		ENSG00000156482	14668.6	1.00482	0.142097	0.00179881	0.0140171
		ENSG00000108932	97.9378	-1.52883	0.377753	0.0017991	0.0140171
		ENSG00000132842	1101.25	-1.08748	0.172982	0.00180755	0.0140751
		ENSG00000133246	1022.43	1.11504	0.183614	0.00181084	0.0140928
		ENSG00000234912	369.11	1.25965	0.242834	0.00182104	0.0141584
		ENSG00000213160	461.79	-1.23264	0.231288	0.00182129	0.0141584
		ENSG00000163050	174.807	-1.36633	0.291495	0.00182254	0.0141602
		ENSG00000169885	21.5861	2.0855	1.00806	0.00182383	0.0141623
		ENSG00000130304	251.342	1.31126	0.26585	0.00182869	0.0141815
		ENSG00000213397	239.962	1.38263	0.299565	0.00182887	0.0141815
		ENSG00000163376	126.902	-1.45942	0.339193	0.00182957	0.0141815
		ENSG00000147123	2753.07	1.03503	0.153481	0.00183036	0.0141815
		ENSG00000197601	1044.47	-1.10832	0.181336	0.00184026	0.0142503
		ENSG00000259109	9.01046	1.83097	1.47471	0.00188603	NA
		ENSG00000169047	361.444	-1.25008	0.239792	0.00189025	0.0146261
		ENSG00000212536	20.4806	2.06912	0.989055	0.00189089	0.0146261
		ENSG00000261732	37.5418	1.85568	0.649534	0.00189971	0.0146862
		ENSG00000120063	804.619	-1.10804	0.181954	0.00190724	0.0147362
		ENSG00000014123	434.034	-1.34828	0.284651	0.00191107	0.0147576
		ENSG00000152253	573.981	-1.16256	0.20367	0.00191777	0.0148012
		ENSG00000135966	894.606	-1.09727	0.177992	0.0019278	0.0148704
		ENSG00000215302	37.848	-1.81944	0.613828	0.00193668	0.0149302
		ENSG00000119720	870.849	1.12747	0.189905	0.00193812	0.0149302
		ENSG00000114904	685.026	-1.12139	0.187515	0.00193877	0.0149302
		ENSG00000276832	19.2451	2.08105	1.05615	0.00194246	0.0149504
		ENSG00000227836	26.7145	1.97809	0.818058	0.0019481	0.0149855
		ENSG00000174371	659.95	-1.15458	0.2009	0.00195465	0.0150276
		ENSG00000285737	9.12546	1.81026	1.47067	0.00195602	NA
		ENSG00000229023	17.5577	2.06257	1.28671	0.00195963	0.0150576
		ENSG00000164221	532.656	1.18998	0.215512	0.00196844	0.0151122
		ENSG00000183386	788.309	1.12887	0.190799	0.0019689	0.0151122
		ENSG00000132485	1857.32	-1.10027	0.179764	0.00198705	0.0152431
		ENSG00000274591	16.1052	1.92916	1.41919	0.00199953	0.0153304
		ENSG00000106344	2178.68	-1.03921	0.156558	0.00200286	0.0153476
		ENSG00000089050	205.001	-1.32166	0.273856	0.00200597	0.015363
		ENSG00000226928	20.7848	2.05369	0.991565	0.00200854	0.0153742
		ENSG00000055609	1504.79	-1.14333	0.197367	0.00204062	0.015603
		ENSG00000233072	19.0744	2.0658	1.05283	0.00204088	0.015603
		ENSG00000197020	349.262	-1.21988	0.229038	0.00204178	0.015603
		ENSG00000235499	17.5921	-2.05276	1.01219	0.00206237	0.0157498
		ENSG00000183337	1792.4	-1.05526	0.163159	0.00206326	0.0157498
		ENSG00000267534	220.992	1.47806	0.355965	0.00206682	0.0157614
		ENSG00000198363	596.984	-1.134	0.193915	0.00206703	0.0157614
		ENSG00000047644	82.9866	1.74139	0.547669	0.00207982	0.0158502
		ENSG00000200090	57.2382	1.69717	0.508956	0.00208506	0.0158815
		ENSG00000260011	8.812	1.79052	1.4591	0.00209038	NA
		ENSG00000132424	4711.58	1.10207	0.181521	0.00209174	0.0159237
		ENSG00000122512	442.852	-1.17241	0.209884	0.00209981	0.0159764
		ENSG00000240445	217.521	-1.3425	0.28548	0.00210113	0.0159777
		ENSG00000129317	742.129	-1.13264	0.193802	0.00210706	0.0160141
		ENSG00000214517	911.556	-1.10697	0.184121	0.0021596	0.0164045
		ENSG00000135837	979.91	-1.08841	0.176839	0.00216129	0.0164054
		ENSG00000162623	578.712	-1.13361	0.194776	0.00216207	0.0164054
		ENSG00000266472	1405.48	1.06529	0.167898	0.00216552	0.0164226
		ENSG00000213096	260.92	-1.26295	0.249619	0.00216762	0.0164297
		ENSG00000262413	61.1999	1.65484	0.478603	0.00217226	0.0164559
		ENSG00000174306	358.985	-1.22051	0.231373	0.00219664	0.0166316
		ENSG00000213079	788.457	-1.12091	0.190076	0.00220094	0.0166463
		ENSG00000228300	985.334	1.16283	0.207102	0.00220098	0.0166463
		ENSG00000239883	59.7781	-1.64602	0.473135	0.00220539	0.0166707
		ENSG00000259845	58.807	-1.66365	0.487436	0.00221083	0.0167027
		ENSG00000072110	5878.18	-1.0204	0.15119	0.00221586	0.0167316
		ENSG00000175676	180.149	-1.34272	0.288247	0.002249	0.0169727
		ENSG00000106392	501.207	-1.16095	0.206886	0.00225121	0.0169802
		ENSG00000170889	20418.4	1.06166	0.167301	0.00225932	0.0170322
		ENSG00000241506	56.287	-1.65677	0.484609	0.0022709	0.0171103
		ENSG00000164244	703.704	-1.1222	0.19131	0.00227251	0.0171131
		ENSG00000186010	1455.94	1.07768	0.173717	0.00228053	0.017163
		ENSG00000117691	659.569	1.16733	0.209869	0.0022816	0.017163
		ENSG00000106443	2698.35	1.07173	0.171569	0.00230096	0.0172993
		ENSG00000229331	8.62745	1.75224	1.44408	0.00230672	NA
		ENSG00000254017	15.4839	1.87054	1.4002	0.00231724	0.017403
		ENSG00000279589	15.4839	1.87054	1.4002	0.00231724	0.017403
		ENSG00000171703	780.794	1.14343	0.200424	0.00232135	0.0174245
		ENSG00000140905	433.789	-1.24102	0.242071	0.00232728	0.0174596
		ENSG00000158545	2367.31	-1.03489	0.157603	0.00233521	0.0175097
		ENSG00000180015	13.4164	-2.02474	1.18974	0.00233876	0.0175269
		ENSG00000199562	15.6109	1.86314	1.39776	0.00236113	0.017685
		ENSG00000176845	746.013	1.10484	0.185207	0.00236315	0.0176873
		ENSG00000131374	995.927	-1.13916	0.19911	0.00236396	0.0176873
		ENSG00000126858	888.145	-1.08921	0.179214	0.00238929	0.0178672
		ENSG00000248483	22.8951	1.96387	0.877082	0.00239335	0.017888
		ENSG00000259891	125.776	1.57346	0.426387	0.00239464	0.017888
		ENSG00000144744	666.349	-1.11268	0.188657	0.00239593	0.017888
		ENSG00000185787	5198.09	-1.02353	0.153738	0.00239943	0.0179046
		ENSG00000168961	321.569	1.49161	0.372905	0.00240636	0.0179402
		ENSG00000280355	16.817	-2.00597	0.998289	0.0024078	0.0179402
		ENSG00000138279	1690.56	-1.03348	0.157619	0.0024088	0.0179402
		ENSG00000176018	263.04	-1.2644	0.25371	0.00240935	0.0179402
		ENSG00000198954	420.893	-1.17279	0.213573	0.00241074	0.017941
		ENSG00000275764	552.972	1.22787	0.237344	0.00241259	0.0179453
		ENSG00000121152	1680.72	-1.04263	0.161193	0.00241567	0.0179586
		ENSG00000107104	1766.74	-1.15975	0.208221	0.00242188	0.0179952
		ENSG00000159658	979.342	-1.09092	0.180211	0.00242568	0.0180138
		ENSG00000264546	16.8958	2.01848	1.12684	0.00242929	0.018031
		ENSG00000131778	207.804	-1.30297	0.272136	0.00243921	0.018095
		ENSG00000285793	87.0573	-1.5391	0.404266	0.00244138	0.0181015
		ENSG00000100629	183.325	-1.32849	0.284571	0.00244483	0.0181175
		ENSG00000136231	1323.47	-1.0508	0.164614	0.0024485	0.0181193
		ENSG00000110435	522.927	-1.15496	0.206499	0.00244855	0.0181193
		ENSG00000140992	708.017	-1.15936	0.208339	0.00244898	0.0181193
		ENSG00000268903	110.166	1.49764	0.377822	0.00245224	0.0181338
		ENSG00000165506	312.355	-1.22652	0.237281	0.00245531	0.0181469
		ENSG00000143224	313.016	1.23054	0.239086	0.00245701	0.0181499
		ENSG00000176410	474.802	1.20234	0.226781	0.00246237	0.0181798
		ENSG00000174744	2406.09	1.02513	0.154946	0.00248223	0.0183168
		ENSG00000251411	37.9215	1.80979	0.648582	0.00248873	0.0183551
		ENSG00000104626	621.072	-1.11743	0.191465	0.00249146	0.0183654
		ENSG00000180370	3365.36	-1.0114	0.149956	0.00252096	0.0185655
		ENSG00000229833	1135.12	1.07802	0.175889	0.00252125	0.0185655
		ENSG00000109189	330.133	-1.2686	0.257233	0.00252585	0.018582
		ENSG00000264966	15.3542	1.98106	1.2375	0.00252672	0.018582
		ENSG00000124107	70.2376	-1.74959	0.583624	0.0025275	0.018582
		ENSG00000279416	16.7864	2.0022	1.13037	0.00254981	0.0187362
		ENSG00000261218	130.269	1.47051	0.363875	0.00256126	0.0188104
		ENSG00000111880	751.565	-1.09549	0.18329	0.00257113	0.018873
		ENSG00000280274	8.45681	1.70925	1.42754	0.00257335	NA
		ENSG00000102753	1986.86	-1.02972	0.157371	0.002575	0.0188914
		ENSG00000124496	2098.19	-1.05338	0.166617	0.002579	0.0189109
		ENSG00000198464	460.667	-1.16557	0.212497	0.00259896	0.0190472
		ENSG00000124275	762.069	-1.10023	0.185471	0.00260258	0.0190637
		ENSG00000102763	440.111	-1.17712	0.217588	0.00261494	0.0191384
		ENSG00000116127	690.628	-1.13956	0.201728	0.00261552	0.0191384
		ENSG00000108256	2651.29	-1.01229	0.150946	0.00261813	0.0191475
		ENSG00000249138	18.0979	1.98928	1.03861	0.00262434	0.0191829
		ENSG00000091640	703.164	1.13838	0.201478	0.00264142	0.0192976
		ENSG00000135932	2275.11	-1.01857	0.153565	0.00264858	0.0193397
		ENSG00000116406	1278.35	-1.0712	0.174308	0.00266329	0.019437
		ENSG00000079246	7253.53	-1.00092	0.147112	0.00270003	0.0196949
		ENSG00000266378	16.7731	1.94394	1.25477	0.00271105	0.0197649
		ENSG00000147050	342.857	-1.20279	0.229899	0.00272303	0.0198419
		ENSG00000182853	18.2742	1.97731	1.04969	0.00274398	0.0199841
		ENSG00000182957	196.292	-1.33842	0.29435	0.00274882	0.0200089
		ENSG00000163596	299.411	1.27504	0.263308	0.00275573	0.0200487
		ENSG00000141425	978.829	-1.06473	0.17248	0.00276211	0.0200847
		ENSG00000090861	9038.34	1.01712	0.153796	0.00276853	0.0201209
		ENSG00000283236	109.179	1.45807	0.361473	0.00278841	0.0202548
		ENSG00000262209	11.8472	-1.75698	1.39243	0.00280013	NA
		ENSG00000279283	46.8578	1.70621	0.554696	0.00280029	0.0203305
		ENSG00000270049	39.293	1.80141	0.663713	0.00280422	0.0203485
		ENSG00000100503	1876.07	-1.06742	0.173939	0.00281393	0.0204065
		ENSG00000249863	34.5426	-1.76857	0.623668	0.00281515	0.0204065
		ENSG00000177888	120.616	-1.42577	0.343141	0.00282843	0.0204922
		ENSG00000143303	530.807	1.21728	0.237543	0.00283101	0.0205002
		ENSG00000273403	21.9869	1.9434	0.93142	0.00283478	0.0205169
		ENSG00000199804	48.7936	1.71303	0.563684	0.00283892	0.0205362
		ENSG00000197162	521.639	1.1388	0.203562	0.00284984	0.0206024
		ENSG00000186468	22831	0.967514	0.13525	0.00285103	0.0206024
		ENSG00000166226	8707.16	-0.981819	0.140726	0.00285579	0.0206261
		ENSG00000173214	1477.84	1.14183	0.204918	0.00285842	0.0206345
		ENSG00000177463	576.234	-1.1517	0.209154	0.0028633	0.020659
		ENSG00000170312	1670.55	-1.07279	0.176486	0.00286648	0.0206712
		ENSG00000008869	523.062	-1.13677	0.202874	0.00286875	0.0206769
		ENSG00000128815	1507.88	-1.07148	0.176045	0.00287831	0.020731
		ENSG00000185800	299.292	1.25499	0.255421	0.00288007	0.020731
		ENSG00000226259	128.078	-1.40843	0.334191	0.00288071	0.020731
		ENSG00000136305	257.747	-1.2758	0.26532	0.00288352	0.0207406
		ENSG00000105559	15.4294	1.92519	1.2396	0.00289422	0.0208068
		ENSG00000235989	53.7691	1.65641	0.511666	0.00289883	0.0208292
		ENSG00000110400	681.586	-1.24675	0.252131	0.00292737	0.0210234
		ENSG00000251023	33.2773	1.80678	0.682527	0.00294382	0.0211307
		ENSG00000186432	1630.97	-1.05377	0.169435	0.0029485	0.0211534
		ENSG00000152332	1166.46	-1.0588	0.171579	0.0029667	0.0212582
		ENSG00000072818	2448.79	1.03784	0.163214	0.00296714	0.0212582
		ENSG00000188419	188.73	-1.30681	0.281594	0.00296768	0.0212582
		ENSG00000182057	85.3529	-1.50631	0.396673	0.00297603	0.0213071
		ENSG00000038210	1028.79	-1.07106	0.176615	0.00297978	0.021323
		ENSG00000177432	42.1681	-1.70361	0.56202	0.00299282	0.0214053
		ENSG00000135205	132.083	1.44657	0.358865	0.00299722	0.0214258
		ENSG00000136868	658.911	-1.10018	0.188682	0.00299987	0.0214338
		ENSG00000150995	290.103	-1.25151	0.255367	0.00301311	0.0215173
		ENSG00000183354	2189.99	1.06669	0.175187	0.00302739	0.0216032
		ENSG00000231887	42.4955	1.74334	0.60784	0.00302822	0.0216032
		ENSG00000260257	255.057	1.41688	0.341855	0.00303257	0.0216232
		ENSG00000280120	300.217	1.2354	0.248159	0.00304202	0.0216794
		ENSG00000214756	271.471	1.2634	0.261437	0.00304938	0.0217208
		ENSG00000127366	6.66674	-1.5877	1.40778	0.00307378	NA
		ENSG00000108395	330.394	-1.22468	0.243785	0.0030956	0.0220388
		ENSG00000135404	5260.03	0.988296	0.144606	0.00310384	0.0220862
		ENSG00000158792	223.338	1.28961	0.274952	0.00311232	0.0221353
		ENSG00000051341	736.739	-1.13793	0.205495	0.00311534	0.0221454
		ENSG00000233597	20.7897	1.91434	0.917201	0.00312192	0.0221809
		ENSG00000115267	348.188	1.31899	0.290013	0.00313293	0.0222478
		ENSG00000127334	564.509	-1.14604	0.209258	0.00314847	0.0223468
		ENSG00000250251	215.414	-1.31755	0.289573	0.00315475	0.02238
		ENSG00000056097	2669.42	-1.01562	0.155628	0.00316085	0.0224077
		ENSG00000100234	43.3304	-1.68152	0.547569	0.00316188	0.0224077
		ENSG00000114978	3868.59	-0.988468	0.145029	0.00316923	0.0224484
		ENSG00000214113	984.601	1.07937	0.181388	0.00317315	0.0224578
		ENSG00000262001	21.9608	1.93211	1.03105	0.00317377	0.0224578
		ENSG00000083123	336.21	-1.18939	0.228583	0.00317846	0.0224796
		ENSG00000211899	124.778	1.60896	0.481436	0.00320609	0.0226552
		ENSG00000262246	884.817	1.08653	0.184579	0.00320653	0.0226552
		ENSG00000279203	65.1083	1.58434	0.461074	0.00321397	0.0226962
		ENSG00000138821	1613.42	-1.02758	0.160705	0.00321642	0.022702
		ENSG00000159459	379.769	-1.17634	0.223134	0.0032182	0.0227031
		ENSG00000227063	2660.63	1.00007	0.15004	0.00325525	0.0229529
[truncated: 13,151 more rows]
